# Supplementary material for: Enhancing Knowledge in Informal Settlements: Assessing Health Beliefs and Behaviors in Nigeria: A cross-sectional survey assessment of perceptions, practices, and resources in underserved urban communities in Lagos
Source: Ann Glob Health. 2020 Sep 22;86(1):121. doi: 10.5334/aogh.2648 (PMC7518078; doi:10.5334/aogh.2648)
Supplement: Baseline Survey Data. — Survey responses to the administered questionnaire. [file agh-86-1-2648-s1.xlsx]

## Sheet: Health Awareness, Knowledge ...
Name of CHE who conducted survey:	Name of CHE uploading/capturing data:	Name of community where survey was conducted	1. Age?	2. Sex?	3. Marital status?	4. Level of education?	5. Occupation	Please specify:	6. Do you belong to Federation savings group?	Name of savings group?	7. Has your savings group had any health trainings?	8. If yes, how many?	9. True or False: Rain water is good for drinking.	10. True or False: Water from flowing stream, river or lagoon is safe to drink.	11. True or False: Filtering water alone makes it clean for drinking.	12. True or False: It is important we wash our hands after stooling.	13. True or False: Washing our hands regularly can prevent disease.	14. True or False: Family planning helps our family to live healthy.	15. True or False: HIV can spread through mosquito bite.	16. True or False: You can get HIV when you share spoon, plate or cup with an infected person.	17. True or False: A woman who has sex with different men may find it difficult to get pregnant.	18. True or False: Vaccine can protect people from disease.	19. True or False: Vaccines kill children all the time.	20. True or False: The signs of malaria and typhoid can seem alike.	21. What are the common sicknesses affecting children in this community?	21. What are the common sicknesses affecting children in this community?/Malaria	21. What are the common sicknesses affecting children in this community?/Typhoid	21. What are the common sicknesses affecting children in this community?/Measles	21. What are the common sicknesses affecting children in this community?/Diarrhea	21. What are the common sicknesses affecting children in this community?/Other	21. What are the common sicknesses affecting children in this community?/Cough and Catarrh	Please specify:	22. Which is the most common sickness affecting adults in this community?	22. Which is the most common sickness affecting adults in this community?/Malaria	22. Which is the most common sickness affecting adults in this community?/Typhoid	22. Which is the most common sickness affecting adults in this community?/Diarrhea	22. Which is the most common sickness affecting adults in this community?/Measels	22. Which is the most common sickness affecting adults in this community?/Stroke	22. Which is the most common sickness affecting adults in this community?/Other	22. Which is the most common sickness affecting adults in this community?/Hypertension	22. Which is the most common sickness affecting adults in this community?/Cough and Catarrh	22. Which is the most common sickness affecting adults in this community?/Diabetes	Please specify:	23. How many times have you been sick in the last six (6) months?	24. What type of sickness did you have last?	Please specify:	25. Where do most people go when they are sick?	Please specify:	26. Where do you go when you are sick?
Lawal abibat	Joke dàniel	Daramola	32	Male	Married	Primary	Artisan		No				False	False	True	True	True	True	True	True	True	True	False	True	Measles	0	0	1	0	0	0		Typhoid	0	1	0	0	0	0	0	0	0		0			Chemist		Chemist
Lawal Abibat	Toyin Omotehinse	Orisunmibare	48	Female	Married	Secondary	Other	Nurse	Yes	Bosere	Yes	1	True	True	True	True	True	True	False	False	False	True	False	False	Malaria	1	0	0	0	0	0		Hypertension	0	0	0	0	0	0	1	0	0		1	Malaria		Health center		Health center
Lawal abibat	Bola phillips	Orisunmibare	27	Female	Married	Secondary	Artisan		No				False	False	True	True	True	True	False	False	Don't know	True	False	Don't know	Cough and Catarrh	0	0	0	0	0	1		Diarrhea	0	0	1	0	0	0	0	0	0		1	Malaria		Chemist		Agbo seller
Lawal abibàt	Joke daniel	Daramola	35	Male	Married	Primary	Artisan		No				True	True	True	True	True	True	True	True	True	True	False	True	Malaria	1	0	0	0	0	0		Malaria	1	0	0	0	0	0	0	0	0		1	Malaria		Other	Nurse	Chemist
Lawal abibat	Lawal abibat	Amukoko	36	Male	Married	Secondary	Artisan		No				False	False	True	True	True	True	False	False	False	True	False	True	Malaria	1	0	0	0	0	0		Typhoid	0	1	0	0	0	0	0	0	0		0			Agbo seller		Chemist
Osho tosin	Joke	Oreta	32	Female	Married	None	Other	House. Wife	No				False	False	True	True	True	True	False	True	True	False	False	True	Malaria	1	0	0	0	0	0		Malaria	1	0	0	0	0	0	0	0	0		0			Other	Nurse	Other
Joke Daniel	Bola phillips	Otumara	39	Male	Married	Secondary	Trader		Yes	Majemu oluwa	Yes	1	False	False	False	True	True	True	False	False	Don't know	True	False	True	Diarrhea	0	0	0	1	0	0		Typhoid	0	1	0	0	0	0	0	0	0		0			Chemist		Other
Osho tosin	Queen ogungbamila	Oreta	62	Female	Married	None	Trader		No				True	True	True	True	True	True	True	False	True	Don't know	Don't know	True	Diarrhea	0	0	0	1	0	0		Malaria	1	0	0	0	0	0	0	0	0		2	Malaria		Agbo seller		Other
Haruna anthona	Joke daniel	Sagbo Kodji	50	Male	Married	None	Fishing		No				False	False	True	True	True	False	True	True	Don't know	True	False	True	Diarrhea	0	0	0	1	0	0		Malaria	1	0	0	0	0	0	0	0	0		4	Other	Ulcer	Health center		Health center
Sylvanus	Toyin Omotehinse	Sogunro	21	Female	Married	None	Trader		Yes	Will of God	Yes	2	True	False	True	True	True	True	False	False	Don't know	False	False	False	Malaria	1	0	0	0	0	0		Hypertension	0	0	0	0	0	0	1	0	0		1	Other	Ashma	Other	Nurse	Chemist
Babalola Esther	Queen ogungbamila	Igbologun	35	Female	Married	None	Trader		Yes	Unity foundation	No		True	False	True	True	True	True	True	False	True	True	True	False	Malaria	1	0	0	0	0	0		Malaria	1	0	0	0	0	0	0	0	0		1	Typhoid		Other	Hospital	Health center
Bola Phillips	Queen ogungbamila	Owode Ebute	42	Female	Married	NCE/ND	Trader		Yes	Glorious	I don't know		True	False	Don't know	True	True	True	True	False	False	True	False	True	Typhoid Cough and Catarrh	0	1	0	0	0	1		Diabetes	0	0	0	0	0	0	0	0	1		2	Typhoid		Chemist		Chemist
Osho Tosin	Bola phillips	Ofin	35	Female	Married	Secondary	Trader		Yes	Blank	I don't know		True	True	True	True	True	True	Don't know	True	True	False	Don't know	True	Malaria	1	0	0	0	0	0		Measels	0	0	0	1	0	0	0	0	0		1	Other	Back pain	Other	Nurse	Other
Osho Tosin	Bola phillips	Oreta	49	Male	Married	None	Artisan		No				True	True	True	True	True	True	True	True	True	False	False	True	Malaria	1	0	0	0	0	0		Malaria	1	0	0	0	0	0	0	0	0		4	Other	Fever	Other	Private hospital	Other
Joke Daniel	Bola phillips	Otumara	83	Female	Married	Secondary	Other	Pentioneer	Yes	Majemu oluwa	Yes	1	True	False	False	True	True	True	False	False	False	True	False	True	Malaria	1	0	0	0	0	0		Malaria	1	0	0	0	0	0	0	0	0		0			Health center		Chemist
Omotehinse Toyin	Toyin Omtehinse	Itun Agan	45	Female	Married	Primary	Trader		No				True	False	False	True	True	False	False	False	True	True	False	False	Measles	0	0	1	0	0	0		Stroke	0	0	0	0	1	0	0	0	0		0			Health center		Chemist
Sylvanus	Toyin Omotehinse	Sogunro	22	Male	Single	Secondary	Other	Student	Yes	Will of God	Yes	2	False	False	True	True	True	False	False	False	True	True	False	False	Malaria	1	0	0	0	0	0		Hypertension	0	0	0	0	0	0	1	0	0		0			Health center		Health center
Sylvanus	Toyin Omtehinse	Sogunro	18	Female	Single	Secondary	Other	Student	Yes	God is good	No		True	False	True	True	True	True	True	False	Don't know	True	False	Don't know	Malaria	1	0	0	0	0	0		Malaria	1	0	0	0	0	0	0	0	0		1	Malaria		Other	Nurse	Other
Sylvanus	Toyin Omotehinse	Sogunro	24	Female	Single	None	Fishing		Yes	Grace of God	No		True	False	True	True	True	True	False	True	Don't know	True	False	Don't know	Typhoid	0	1	0	0	0	0		Typhoid	0	1	0	0	0	0	0	0	0		1	Typhoid		Chemist		Chemist
Sylvnus	Joke daniel	Sogunro	23	Male	Single	Secondary	Other	Student	Yes	Grace of god	I don't know		False	False	True	True	True	True	Don't know	False	Don't know	True	False	Don't know	Typhoid	0	1	0	0	0	0		Typhoid	0	1	0	0	0	0	0	0	0		0			Chemist		Chemist
Sylvanus	Toyin Omtehinse	Sogunro	26	Female	Single	Secondary	Other	Student	Yes	God is good	No		False	False	True	True	True	True	False	False	Don't know	True	False	Don't know	Malaria	1	0	0	0	0	0		Malaria	1	0	0	0	0	0	0	0	0		0			Chemist		Chemist
Osho tosin	Queen ogungbamila	Oreta	27	Male	Single	Primary	Fishing		No				True	True	False	False	True	Don't know	Don't know	True	True	Don't know	Don't know	True	Malaria	1	0	0	0	0	0		Diabetes	0	0	0	0	0	0	0	0	1		2	Malaria		Agbo seller		Agbo seller
Osho Tosin	Bola phillips	Oreta	25	Female	Single	Secondary	Artisan		No				True	True	True	True	True	False	False	True	True	Don't know	Don't know	True	Malaria	1	0	0	0	0	0		Malaria	1	0	0	0	0	0	0	0	0		2	Malaria		Other	Nurse	Chemist
Osho Tosin	Bola phillips	Oreta	27	Male	Married	Secondary	Artisan		No				True	True	False	True	True	False	Don't know	True	True	Don't know	Don't know	True	Malaria	1	0	0	0	0	0		Diabetes	0	0	0	0	0	0	0	0	1		2	Malaria		Chemist		Chemist
Osho Tosin	Bola phillips	Oreta	28	Female	Married	Primary	Trader		No				True	True	Don't know	True	True	True	Don't know	True	True	Don't know	Don't know	True	Malaria	1	0	0	0	0	0		Malaria Measels	1	0	0	1	0	0	0	0	0		2	Malaria		Other	Nurse	Other
Osho tosin	Queen ogungbamila	Oreta	49	Female	Married	None	Trader		No				True	True	True	True	True	False	Don't know	True	True	Don't know	Don't know	True	Malaria	1	0	0	0	0	0		Measels	0	0	0	1	0	0	0	0	0		2	Malaria		Other	Nurse	Other
Rosemary	Toyin Omotehinse	Okun Ayo	33	Female	Married	Secondary	Other	Teacher	No				False	False	True	True	True	True	False	False	Don't know	Don't know	False	Don't know	Cough and Catarrh	0	0	0	0	0	1		Diarrhea	0	0	1	0	0	0	0	0	0		0			Chemist		Chemist
Anthony Sylvania	Anthony sylanus	Sogunro	19	Female	Single	None	Artisan		Yes	Mawule	No		Don't know	False	True	True	True	True	False	False	Don't know	True	False	Don't know	Cough and Catarrh	0	0	0	0	0	1		Hypertension	0	0	0	0	0	0	1	0	0		0			Chemist		Chemist
Hodonu Femi	Toyin Omtehinse	Tomaro	25	Male	Single	Primary	Artisan		No				False	False	True	True	True	True	False	True	False	True	False	True	Malaria	1	0	0	0	0	0		Cough and Catarrh	0	0	0	0	0	0	0	1	0		2	Malaria		Chemist		Chemist
Anthony Sylvanus	Anthony Sylvanus	Oreta	23	Male	Single	Primary	Artisan		Yes	Mawule	No		Don't know	False	True	True	True	True	False	Don't know	Don't know	True	False	False	Cough and Catarrh	0	0	0	0	0	1		Typhoid	0	1	0	0	0	0	0	0	0		1	Malaria		Agbo seller		Chemist
Rosemary	Toyin Omotehinse	Okun Ayo	39	Male	Married	Secondary	Artisan		No				True	False	True	True	Dont know	False	False	False	Don't know	Don't know	False	False	Measles	0	0	1	0	0	0		Diarrhea	0	0	1	0	0	0	0	0	0		0			Health center		Chemist
Lawal. Abibat	Joke daniel	Orisunmibare	28	Male	Married	Secondary	Artisan		Yes	One love	I don't know		False	False	True	True	True	True	True	True	True	True	False	True	Malaria	1	0	0	0	0	0		Malaria	1	0	0	0	0	0	0	0	0		0			Agbo seller		Chemist
Sylvanus	Bola phillips	Sogunro	19	Female	Single	Secondary	Other	Student	Yes	God is good	Yes	1	False	False	True	True	True	True	False	False	True	True	False	Don't know	Malaria	1	0	0	0	0	0		Diarrhea Malaria	1	0	1	0	0	0	0	0	0		1	Other	Stomach pain	Other	Hospital	Other
Osho Tosin	Bola phillips	Oreta	30	Male	Married	None	Fishing		No				True	True	True	True	True	Don't know	Don't know	True	True	Don't know	Don't know	True	Diarrhea	0	0	0	1	0	0		Malaria	1	0	0	0	0	0	0	0	0		1	Malaria		Health center		Health center
Omotehinse Toyin	Toyin Omotehinse	Itun Agan	41	Male	Married	Secondary	Artisan		Yes	Ifesowapo	Yes	1	True	False	True	True	True	True	True	False	True	True	False	False	Malaria	1	0	0	0	0	0		Malaria	1	0	0	0	0	0	0	0	0		0			Health center		Health center
Babalola esther	Bola phillips	Igbologun	37	Female	Single	NCE/ND	Other	Teacher	Yes	Blank	I don't know		True	True	True	True	True	True	False	False	False	True	False	True	Cough and Catarrh	0	0	0	0	0	1		Diarrhea	0	0	1	0	0	0	0	0	0		0			Health center		Health center
Babalola Esther	Queen ogungbamila	Igbologun	25	Female	Married	Secondary	Other	Nurse	Yes	Abeigi anu	No		True	False	True	True	True	False	False	False	False	True	True	True	Cough and Catarrh	0	0	0	0	0	1		Other	0	0	0	0	0	1	0	0	0	Don't know	1	Typhoid		Health center		Other
Babalola Esther	Queen ogungbamila	Igbologun	38	Female	Married	Secondary	Other	Teacher	Yes	Unity foundation	No		False	False	False	True	True	False	False	False	True	True	False	True	Malaria	1	0	0	0	0	0		Diarrhea	0	0	1	0	0	0	0	0	0		0			Health center		Agbo seller
Babalola Esther	Queen ogungbamila	Igbologun	25	Female	Married	NCE/ND	Artisan		No				True	False	True	True	True	False	False	False	False	True	False	False	Malaria	1	0	0	0	0	0		Cough and Catarrh	0	0	0	0	0	0	0	1	0		0			Health center		Health center
Korolo monday	Korolo monday	Irede	35	Female	Married	Secondary	Trader		Yes	In justice we stand.	No		True	False	False	True	True	False	False	False	True	True	False	False	Typhoid Malaria	1	1	0	0	0	0		Cough and Catarrh	0	0	0	0	0	0	0	1	0		0			Agbo seller		Health center
Korolo oripanye monday	Korolo oripanye monday	Irede	40	Female	Married	NCE/ND	Other	Teacher	No				True	False	False	True	Dont know	True	Don't know	False	False	True	False	True	Diarrhea	0	0	0	1	0	0		Typhoid Diarrhea	0	1	1	0	0	0	0	0	0		0			Health center		Chemist
Sylvanus	Toyin Omtehinse	Sogunro	24	Female	Single	Secondary	Other	Student	Yes	Grace of God	I don't know		Don't know	True	True	True	True	True	False	False	Don't know	True	False	Don't know	Malaria	1	0	0	0	0	0		Hypertension	0	0	0	0	0	0	1	0	0		1	Typhoid		Chemist		Health center
Abibat lawal	Joke daniel	Daramola	25	Male	Single	NCE/ND	Artisan		Yes	Will of god	Yes	4	False	Don't know	True	True	True	True	False	False	Don't know	True	False	Don't know	Malaria	1	0	0	0	0	0		Hypertension	0	0	0	0	0	0	1	0	0		1	Cough and Catarrh		Chemist		Other
Hodonu Femi	Toyin Omtehinse	Otumara	20	Female	Single	Primary	Trader		No				True	False	True	False	True	True	True	True	True	True	False	False	Malaria	1	0	0	0	0	0		Malaria	1	0	0	0	0	0	0	0	0		0			Health center		Agbo seller
Korolo monday	Korolo monday	Irede	32	Male	Married	None	Fishing		Yes	Godwin	I don't know		True	False	True	True	True	False	True	False	True	True	False	Don't know	Typhoid Diarrhea	0	1	0	1	0	0		Typhoid Malaria	1	1	0	0	0	0	0	0	0		3	Typhoid		Health center		Health center
Korolo monday	Korolo monday	Irede	32	Male	Married	None	Fishing		Yes	Godwin	I don't know		True	False	True	True	True	False	True	False	True	True	False	Don't know	Typhoid Diarrhea	0	1	0	1	0	0		Typhoid Malaria	1	1	0	0	0	0	0	0	0		3	Typhoid		Health center		Health center
Osho Tosin	Toyin Omotehinse	Ofin	26	Male	Single	Primary	Artisan		No				True	True	True	True	True	Don't know	Don't know	True	Don't know	Don't know	Don't know	True	Malaria	1	0	0	0	0	0		Malaria	1	0	0	0	0	0	0	0	0		1	Malaria		Other	Nurse	Chemist
Joke Daniel	Bola phillips	Otumara	36	Female	Married	None	Trader		Yes	Majemu oluwa	Yes	1	False	False	False	True	True	True	False	False	Don't know	True	False	True	Malaria	1	0	0	0	0	0		Diarrhea	0	0	1	0	0	0	0	0	0		1	Typhoid		Health center		Other
Korolo monday	Korolo monday	Irede	22	Male	Single	Secondary	Artisan		Yes	God win	No		True	False	True	True	True	True	False	False	Don't know	True	False	True	Diarrhea Measles	0	0	1	1	0	0		Typhoid Malaria	1	1	0	0	0	0	0	0	0		2	Malaria		Health center		Health center
Korolo monday	Korolo monday	Irede	22	Female	Single	Secondary	Other	Student	No				True	False	True	True	False	True	False	False	False	True	False	True	Malaria	1	0	0	0	0	0		Diarrhea	0	0	1	0	0	0	0	0	0		1	Other	Stomach pain	Agbo seller		Health center
Lawal abibat	Joke daniel	Daramola	45	Female	Married	Primary	Trader		Yes	Bosere	I don't know		True	True	True	True	True	True	False	False	False	True	False	False	Malaria	1	0	0	0	0	0		Malaria	1	0	0	0	0	0	0	0	0		1	Malaria		Chemist		Chemist
Babalola Esther	Queen ogungbamila	Igbologun	62	Male	Married	Primary	Artisan		No				False	False	True	True	True	True	True	Don't know	False	True	False	True	Malaria	1	0	0	0	0	0		Typhoid	0	1	0	0	0	0	0	0	0		0			Health center		Health center
Hondonu Femi	Korolo Monday	Tomaro	27	Female	Divorced	Secondary	Trader		Yes	Itesiwaju	No		True	False	False	True	True	False	False	True	False	True	False	True	Measles	0	0	1	0	0	0		Cough and Catarrh	0	0	0	0	0	0	0	1	0		0			Chemist		Chemist
Osho tosin	Queen ogungbamila	Oreta	40	Male	Married	None	Other	Bricklayer	No				False	False	True	True	False	True	True	True	False	True	False	False	Malaria	1	0	0	0	0	0		Malaria	1	0	0	0	0	0	0	0	0		0			Other	Hospital	Other
Queen ogungbamila	Bola phillips	Ago Egun Bariga	30	Female	Married	Primary	Trader		Yes	Kit magba	I don't know		False	False	False	True	True	True	False	False	False	True	False	True	Diarrhea	0	0	0	1	0	0		Hypertension	0	0	0	0	0	0	1	0	0		1	Diarrhea		Health center		Health center
Babalola Esther	Queen ogungbamila	Igbologun	33	Male	Single	Secondary	Artisan		No				True	False	False	True	True	True	True	True	True	True	False	False	Measles	0	0	1	0	0	0		Malaria	1	0	0	0	0	0	0	0	0		0			Health center		Health center
Lawal abibat	Queen ogungbamila	Orisunmibare	35	Female	Married	Secondary	Trader		Yes	Bosere	I don't know		False	False	True	True	True	True	True	True	True	True	False	True	Cough and Catarrh	0	0	0	0	0	1		Typhoid	0	1	0	0	0	0	0	0	0		1	Typhoid		Agbo seller		Agbo seller
Lawal abibat	Lawal abibat	Amukoko	35	Female	Married	Primary	Trader		Yes	Oganiru	No		False	False	True	True	True	True	False	False	False	True	False	True	Cough and Catarrh	0	0	0	0	0	1		Malaria	1	0	0	0	0	0	0	0	0		1	Malaria		Other	Nurse	Chemist
Lawal abibat	Queen ogungbamila	Orisunmibare	65	Male	Widow	Primary	Trader		Yes	Bosere	I don't know		True	True	True	True	True	True	False	True	Don't know	True	False	Don't know	Cough and Catarrh	0	0	0	0	0	1		Diarrhea	0	0	1	0	0	0	0	0	0		1	Malaria		Other	Nurse	Chemist
Lawal abibat	Lawal abibat	Amukoko	29	Female	Married	Secondary	Trader		Yes	Oganiru	No		False	False	True	True	True	True	False	True	True	True	False	True	Malaria	1	0	0	0	0	0		Malaria	1	0	0	0	0	0	0	0	0		1	Malaria		Other	Nurse	Chemist
Lawal abibat	Bola phillips	Orisunmibare	35	Female	Married	Primary	Trader		No				False	False	True	True	True	True	False	False	False	True	False	True	Cough and Catarrh	0	0	0	0	0	1		Diarrhea	0	0	1	0	0	0	0	0	0		0			Agbo seller		Other
Omotehinse Toyin	Toyin Omotehinse	Itun Agan	43	Female	Married	Secondary	Artisan		Yes	Ifesowapo	Yes	1	True	True	True	True	True	True	True	False	False	True	False	True	Measles	0	0	1	0	0	0		Other	0	0	0	0	0	1	0	0	0	Rymathism	1	Measles		Health center		Other
Omotehinse Toyin	Toyin Omotehinse	Itun Agan	48	Male	Married	Primary	Fishing		No				True	True	True	True	True	True	False	False	False	True	False	True	Measles	0	0	1	0	0	0		Other	0	0	0	0	0	1	0	0	0	Rymathism	1	Cough and Catarrh		Other	Nurse	Other
Anthonia Haruna	Toyin Omotehinse	Sagbo Kodji	20	Male	Single	Secondary	Artisan		No				True	False	True	True	True	True	False	False	True	True	True	True	Measles	0	0	1	0	0	0		Cough and Catarrh	0	0	0	0	0	0	0	1	0		0			Agbo seller		Agbo seller
Anthonia Haruna	Toyin Omotehinse	Sagbo Kodji	21	Male	Single	None	Trader		No				True	False	False	True	True	False	False	False	True	True	False	False	Measles	0	0	1	0	0	0		Diarrhea	0	0	1	0	0	0	0	0	0		0			Agbo seller		Agbo seller
Anthonia Haruna	Toyin Omotehinse	Sagbo Kodji	40	Female	Married	None	Trader		No				True	False	True	True	True	False	True	False	True	True	False	True	Cough and Catarrh	0	0	0	0	0	1		Malaria	1	0	0	0	0	0	0	0	0		2	Cough and Catarrh		Health center		Health center
Anthony sylvanus	Anthony sylvanus	Oko Agbon	51	Male	Married	None	Fishing		No				False	False	True	True	True	True	True	False	False	True	False	True	Malaria	1	0	0	0	0	0		Malaria	1	0	0	0	0	0	0	0	0		0			Other	Nurse	Other
Anthony Sylvanus	Anthony Sylvanus	Oko Agbon	36	Female	Married	None	Artisan		Yes	Mawule	No		False	True	True	True	True	True	False	False	Don't know	True	False	Don't know	Malaria	1	0	0	0	0	0		Hypertension	0	0	0	0	0	0	1	0	0		0			Chemist		Chemist
Anthony sylvanus	Anthony sylvanus	Oko Agbon	43	Male	Married	None	Fishing		Yes	Obabi olorun kosi	No		False	False	True	True	True	True	True	True	Don't know	True	False	Don't know	Malaria	1	0	0	0	0	0		Malaria	1	0	0	0	0	0	0	0	0		1	Malaria		Chemist		Chemist
Anthony Sylvanus	Anthony Sylvanus	Oko Agbon	41	Male	Married	None	Artisan		Yes	Mawule	No		True	False	True	True	True	True	False	False	Don't know	True	False	Don't know	Cough and Catarrh	0	0	0	0	0	1		Hypertension	0	0	0	0	0	0	1	0	0		1	Malaria		Chemist		Chemist
Anthony Sylvanus	Anthony Sylvanus	Oko Agbon	35	Female	Married	None	Trader		Yes	Obabi olorun kosi	No		False	False	True	True	True	True	True	True	False	True	False	False	Malaria	1	0	0	0	0	0		Malaria	1	0	0	0	0	0	0	0	0		1	Typhoid		Other	Nurs	Other
Anthony sylvanus	Anthony sylvanus	Oko Agbon	28	Female	Married	None	Trader		No				False	False	True	True	True	True	True	False	True	True	False	False	Malaria	1	0	0	0	0	0		Malaria	1	0	0	0	0	0	0	0	0		0			Chemist		Agbo seller
Anthony sylvanus	Anthony sylvanus	Oko Agbon	37	Female	Married	None	Fishing		No				True	False	True	True	True	True	False	True	True	True	False	Don't know	Malaria	1	0	0	0	0	0		Malaria	1	0	0	0	0	0	0	0	0		0			Chemist		Chemist
Anthony sylvanus	Anthony sylvanus	Oko Agbon	39	Male	Married	None	Fishing		No				False	False	True	True	True	True	True	False	False	True	False	True	Diarrhea	0	0	0	1	0	0		Malaria	1	0	0	0	0	0	0	0	0		0			Chemist		Other
Anthony sylvanus	Anthony sylvanus	Oko Agbon	50	Male	Married	None	Fishing		Yes	Obabi olorun kosi	No		False	False	True	True	True	True	True	True	Don't know	True	False	False	Malaria	1	0	0	0	0	0		Malaria	1	0	0	0	0	0	0	0	0		2	Typhoid		Other	Nurse	Other
Anthony sylvanus	Anthony sylvanus	Oko Agbon	35	Male	Married	None	Fishing		Yes	Obabi olorun kosi	No		False	False	True	True	True	True	False	True	True	True	False	True	Measles	0	0	1	0	0	0		Measels	0	0	0	1	0	0	0	0	0		0			Other	Nurse	Other
Anthony Sylvanus	Anthony Sylvanus	Oko Agbon	30	Female	Married	None	Fishing		Yes	Obabi olorun kosi	No		False	False	True	True	True	True	True	True	False	True	False	True	Measles	0	0	1	0	0	0		Malaria	1	0	0	0	0	0	0	0	0		0			Other	Nurs	Other
Anthony Sylvanus	Anthony Sylvanus	Oko Agbon	50	Female	Married	None	Fishing		Yes	Obabi olorun kosi	No		False	False	True	True	True	True	True	Don't know	Don't know	True	False	True	Malaria	1	0	0	0	0	0		Measels	0	0	0	1	0	0	0	0	0		0			Chemist		Chemist
Anthony sylvanus	Anthony sylvanus	Oko Agbon	58	Male	Married	None	Fishing		Yes	Obabi olorun kosi	No		False	False	Don't know	True	True	True	Don't know	True	False	True	False	False	Malaria	1	0	0	0	0	0		Other	0	0	0	0	0	1	0	0	0	Stock	4	Stroke		Other	Nurse	Other
Anthony sylvanus	Anthony sylvanus	Oko Agbon	26	Female	Married	None	Trader		No				False	False	True	True	True	True	True	False	True	True	False	False	Malaria	1	0	0	0	0	0		Malaria	1	0	0	0	0	0	0	0	0		3	Typhoid		Other	Nurse	Other
Anthony sylvanus	Anthony sylvanus	Oko Agbon	35	Female	Married	None	Fishing		Yes	Obabi olorun kosi	No		False	False	True	True	True	True	True	Don't know	True	True	False	Don't know	Measles	0	0	1	0	0	0		Measels	0	0	0	1	0	0	0	0	0		0			Other	Nurse	Chemist
Anthony sylvanus	Anthony sylvanus	Oko Agbon	50	Male	Married	None	Fishing		Yes	Obabi olorun kosi	No		False	False	True	True	True	True	True	False	Don't know	True	False	True	Malaria	1	0	0	0	0	0		Malaria	1	0	0	0	0	0	0	0	0		0			Chemist		Chemist
Anthony sylvanus	Anthony sylvanus	Oko Agbon	22	Female	Single	Secondary	Other	Student	No				False	False	True	True	True	True	False	False	False	True	False	True	Malaria	1	0	0	0	0	0		Malaria	1	0	0	0	0	0	0	0	0		0			Other	Nurse	Other
Anthony sylvanus	Anthony sylvanus	Oko Agbon	45	Female	Single	None	Trader		No				True	False	True	True	True	True	True	True	False	True	False	Don't know	Malaria	1	0	0	0	0	0		Malaria	1	0	0	0	0	0	0	0	0		2	Malaria		Other	Nurse	Other
Anthony sylvanus	Anthony sylvanus	Oko Agbon	21	Male	Single	Secondary	Other	Student	No				False	False	True	True	True	True	Don't know	False	True	False	False	Don't know	Typhoid	0	1	0	0	0	0		Typhoid	0	1	0	0	0	0	0	0	0		0			Chemist		Other
Anthony sylvanus	Anthony sylvanus	Oko Agbon	18	Male	Single	Primary	Trader		No				True	False	True	True	True	True	True	True	True	True	False	True	Malaria	1	0	0	0	0	0		Malaria	1	0	0	0	0	0	0	0	0		1	Malaria		Chemist		Chemist
Anthony sylvanus	Anthony sylvanus	Oko Agbon	25	Male	Single	Primary	Artisan		No				False	False	True	True	True	True	Don't know	True	True	True	False	False	Typhoid	0	1	0	0	0	0		Typhoid	0	1	0	0	0	0	0	0	0		0			Other	Nurse	Chemist
Anthony sylanus	Anthony Sylvanus	Oko Agbon	22	Female	Single	None	Artisan		Yes	Mawule	No		Don't know	False	True	True	True	True	False	False	Don't know	True	False	Don't know	Malaria	1	0	0	0	0	0		Hypertension	0	0	0	0	0	0	1	0	0		0			Agbo seller		Chemist
Anthony Sylvanus	Anthony Sylvanus	Oko Agbon	20	Female	Single	None	Artisan		Yes	Mawule	No		False	False	True	True	True	True	False	False	Don't know	True	False	Don't know	Cough and Catarrh	0	0	0	0	0	1		Hypertension	0	0	0	0	0	0	1	0	0		0			Chemist		Chemist
Anthony Sylvanus	Anthony Sylvanus	Oko Agbon	21	Male	Single	Primary	Artisan		Yes	Mawule	No		True	False	True	True	True	True	False	Don't know	Don't know	True	False	Don't know	Malaria	1	0	0	0	0	0		Hypertension	0	0	0	0	0	0	1	0	0		0			Chemist		Chemist
Anthony Sylvanus	Anthony Sylvanus	Oko Agbon	18	Female	Single	None	Artisan		Yes	Mawule	No		True	False	True	True	True	True	False	False	Don't know	True	False	Don't know	Malaria	1	0	0	0	0	0		Hypertension	0	0	0	0	0	0	1	0	0		1	Malaria		Chemist		Chemist
Anthony Sylvanus	Anthony Sylvanus	Oko Agbon	21	Male	Single	None	Artisan		Yes	Mawule	No		True	False	True	True	True	True	False	False	Don't know	True	False	Don't know	Measles	0	0	1	0	0	0		Typhoid	0	1	0	0	0	0	0	0	0		0			Chemist		Chemist
Anthony Sylvanus	Anthony Sylvanus	Oko Agbon	24	Male	Single	None	Artisan		Yes	Mawule	No		Don't know	False	True	True	True	True	False	Don't know	Don't know	True	False	Don't know	Malaria	1	0	0	0	0	0		Hypertension	0	0	0	0	0	0	1	0	0		1	Malaria		Chemist		Chemist
Anthony Sylvanus	Anthony Sylvanus	Oko Agbon	19	Female	Single	None	Trader		Yes	Obabi olorun kosi	No		False	False	True	True	True	True	True	True	True	True	False	Don't know	Typhoid	0	1	0	0	0	0		Malaria	1	0	0	0	0	0	0	0	0		0			Chemist		Chemist
Sylvanus	Bola phillips	Sogunro	21	Female	Single	Secondary	Other	Student	Yes	God is good	No		False	False	True	True	True	True	False	False	False	True	False	False	Malaria	1	0	0	0	0	0		Diarrhea	0	0	1	0	0	0	0	0	0		2	Cough and Catarrh		Other	Hospital	Chemist
Sylvanus	Toyin Omotehinse	Sogunro	43	Female	Married	None	Trader		Yes	Grace of God	No		False	False	True	True	True	True	True	False	False	True	False	False	Malaria	1	0	0	0	0	0		Malaria	1	0	0	0	0	0	0	0	0		3	Typhoid		Health center		Other
Sylvanus	Toyin Omotehinse	Sogunro	64	Male	Married	None	Other	Pastor	Yes	Grace of God	No		False	False	True	True	True	True	True	False	Don't know	True	False	True	Malaria	1	0	0	0	0	0		Malaria	1	0	0	0	0	0	0	0	0		0			Chemist		Health center
Sylvanus	Toyin Omtehinse	Sogunro	27	Male	Single	None	Artisan		Yes	Will of God	Yes	4	False	False	True	True	True	True	False	True	Don't know	True	False	Don't know	Malaria	1	0	0	0	0	0		Malaria	1	0	0	0	0	0	0	0	0		2	Malaria		Chemist		Other
Hondo Femi	Korolo Monday	Tomaro	22	Male	Single	Secondary	Artisan		Yes	Jesudegbe	No		True	False	True	True	True	True	False	False	True	True	True	False	Malaria	1	0	0	0	0	0		Hypertension	0	0	0	0	0	0	1	0	0		4	Malaria		Health center		Chemist
Rosemary Ani	Toyin Omotehinse	Okun Ayo	21	Male	Single	Secondary	Other	Student	Yes	The young shall grow	Yes	2	True	False	False	True	True	True	False	False	False	True	False	False	Diarrhea	0	0	0	1	0	0		Malaria	1	0	0	0	0	0	0	0	0		0			Health center		Other
Sylvanus	Toyin Omotehinse	Sogunro	40	Male	Married	Secondary	Fishing		Yes	Grace of God	No		False	False	True	True	True	True	False	True	True	True	False	False	Malaria	1	0	0	0	0	0		Malaria	1	0	0	0	0	0	0	0	0		3	Malaria		Agbo seller		Agbo seller
Korolo monday	Korolo monday	Irede	27	Female	Married	Secondary	Trader		No				True	False	True	True	True	True	False	False	False	True	False	False	Cough and Catarrh	0	0	0	0	0	1		Stroke	0	0	0	0	1	0	0	0	0		1	Other	Anemia	Health center		Agbo seller
Rosemary	Toyin Omotehinse	Okun Ayo	60	Female	Widow	Primary	Trader		Yes	The young shall grow	Yes	2	False	False	True	True	False	True	False	False	True	False	False	False	Measles	0	0	1	0	0	0		Diarrhea	0	0	1	0	0	0	0	0	0		1	Malaria		Health center		Health center
Hondonu Femi	Korolo Monday	Tomaro	35	Male	Divorced	Secondary	Other	Chorister	Yes	Olunifise	No		True	True	True	True	True	True	False	True	True	False	False	False	Malaria	1	0	0	0	0	0		Malaria	1	0	0	0	0	0	0	0	0		1	Malaria		Health center		Health center
Sylvanus	Toyin Omtehinse	Sogunro	19	Female	Single	Secondary	Other	Student	Yes	God is good	No		False	False	True	True	False	True	Don't know	False	Don't know	True	False	Don't know	Malaria	1	0	0	0	0	0		Malaria	1	0	0	0	0	0	0	0	0		1	Malaria		Health center		Chemist
Hondonu Femi	Korolo Monday	Tomaro	15	Female	Single	Secondary	Other	Student	Yes	Olunifise	No		True	False	True	True	False	True	True	True	False	False	False	True	Cough and Catarrh	0	0	0	0	0	1		Stroke	0	0	0	0	1	0	0	0	0		2	Malaria		Chemist		Agbo seller
Sylvanus	Toyin Omtehinse	Sogunro	18	Male	Single	Secondary	Other	Student	Yes	Will of God	Yes	1	False	False	True	True	True	True	False	False	Don't know	True	False	True	Malaria	1	0	0	0	0	0		Malaria	1	0	0	0	0	0	0	0	0		0			Other	Nurse	Other
Hondonu Femi	Korolo Monday	Tomaro	21	Male	Single	Secondary	Artisan		No				False	False	False	True	True	Don't know	True	True	True	True	False	True	Malaria	1	0	0	0	0	0		Diarrhea	0	0	1	0	0	0	0	0	0		2	Malaria		Health center		Chemist
Sylvanus	Joke daniel	Sogunro	23	Male	Single	Secondary	Other	Student	Yes	Will of god	Yes	4	False	False	True	True	True	True	False	False	False	True	False	True	Typhoid	0	1	0	0	0	0		Malaria	1	0	0	0	0	0	0	0	0		2	Other	Stomacpain	Chemist		Agbo seller
Sylvanus	Toyin Omotehinse	Sogunro	22	Female	Single	Secondary	Other	Student	Yes	God is good	Yes	1	False	False	True	True	True	True	True	False	False	True	False	True	Malaria	1	0	0	0	0	0		Malaria	1	0	0	0	0	0	0	0	0		1	Malaria		Health center		Chemist
Rosemary	Toyin Omotehinse	Okun Ayo	43	Female	Divorced	Secondary	Trader		No				False	False	True	True	Dont know	True	False	False	Don't know	False	Don't know	False	Cough and Catarrh	0	0	0	0	0	1		Diarrhea	0	0	1	0	0	0	0	0	0		2	Malaria		Chemist		Health center
Sylvanus	Toyin Omotehinse	Sogunro	42	Male	Married	None	Artisan		Yes	Will of God	Yes	2	False	False	True	True	True	True	False	False	Don't know	True	False	Don't know	Typhoid	0	1	0	0	0	0		Typhoid	0	1	0	0	0	0	0	0	0		3	Malaria		Chemist		Other
Korolo monday	Korolo monday	Irede	27	Female	Married	Secondary	Other	Teacher	No				False	False	False	True	True	False	True	False	False	True	False	True	Diarrhea	0	0	0	1	0	0		Malaria	1	0	0	0	0	0	0	0	0		0			Chemist		Health center
Korolo monday	Korolo monday	Irede	35	Male	Married	NCE/ND	Trader		Yes	Ufedo (love)	Yes	1	False	True	False	True	True	True	False	False	True	True	False	True	Diarrhea Malaria	1	0	0	1	0	0		Diarrhea Malaria	1	0	1	0	0	0	0	0	0		1	Malaria		Health center		Health center
Osho Tosin	Toyin Omtehinse	Ofin	35	Female	Married	None	Fishing		Yes	I can't remember the name	Yes	4	True	True	Don't know	True	True	True	Don't know	True	Don't know	Don't know	True	False	Measles	0	0	1	0	0	0		Malaria	1	0	0	0	0	0	0	0	0		2	Malaria		Other	Nurse	Other
Hondonu Femi	Korolo Monday	Tomaro	23	Female	Married	Secondary	Artisan		Yes	Temitope	No		True	True	True	True	True	True	True	False	True	True	False	True	Typhoid Malaria	1	1	0	0	0	0		Hypertension	0	0	0	0	0	0	1	0	0		2	Malaria		Chemist		Other
Abibat. Lawal	Joke daniel	Daramola	32	Female	Married	Primary	Trader		No				True	True	True	True	True	True	Don't know	True	False	True	False	Don't know	Measles	0	0	1	0	0	0		Typhoid	0	1	0	0	0	0	0	0	0		0			Health center		Health center
Babalola Esther	Queen ogungbamila	Igbologun	50	Male	Divorced	None	Trader		No				True	False	True	True	True	True	False	False	True	True	False	True	Malaria	1	0	0	0	0	0		Malaria	1	0	0	0	0	0	0	0	0		2	Measles		Health center		Health center
Omotehinse Toyin	Toyin Omotehinse	Itun Agan	29	Female	Married	Secondary	Artisan		No				True	False	True	True	True	Don't know	False	Don't know	Don't know	True	False	False	Measles	0	0	1	0	0	0		Malaria	1	0	0	0	0	0	0	0	0		0			Health center		Agbo seller
Lawal abibat	Lawal abibat	Amukoko	35	Male	Married	Secondary	Trader		Yes	Oganiru	No		False	False	False	True	True	True	True	False	True	True	False	True	Malaria	1	0	0	0	0	0		Typhoid	0	1	0	0	0	0	0	0	0		1	Malaria		Health center		Health center
Lawal abibat	Lawal abibat	Amukoko	30	Female	Married	Primary	Trader		No				True	True	True	True	True	True	False	True	True	True	False	True	Measles	0	0	1	0	0	0		Malaria	1	0	0	0	0	0	0	0	0		0			Chemist		Other
Joke Daniel	Bola phillips	Otumara	51	Male	Married	Primary	Artisan		No				True	True	False	True	True	True	False	False	Don't know	True	False	True	Malaria	1	0	0	0	0	0		Typhoid	0	1	0	0	0	0	0	0	0		1	Other	Eye problem	Chemist		Health center
Korolo monday	Korolo monday .	Oreta	40	Male	Married	HND/University	Other	Educationist	Yes	ICDA	No		True	False	False	True	True	True	False	False	False	True	False	False	Diarrhea	0	0	0	1	0	0		Typhoid Diarrhea	0	1	1	0	0	0	0	0	0		0			Agbo seller		Agbo seller
Lawal abibat	Joke daniel	Daramola	45	Male	Married	Secondary	Artisan		Yes	One love	I don't know		Don't know	Don't know	True	True	True	True	False	Don't know	Don't know	True	False	Don't know	Cough and Catarrh	0	0	0	0	0	1		Malaria	1	0	0	0	0	0	0	0	0		0			Chemist		Other
Osho tosin	Lawal abibat	Ofin	32	Male	Single	Primary	Fishing		Yes	Jesue the sariour	I don't know		False	False	True	False	True	True	False	True	Don't know	Don't know	Don't know	Don't know	Malaria	1	0	0	0	0	0		Malaria	1	0	0	0	0	0	0	0	0		4	Malaria		Agbo seller		Other
Osho tosin	Queen ogungbamila	Oreta	65	Male	Married	None	Fishing		No				True	True	False	True	True	False	False	True	True	Don't know	Don't know	True	Diarrhea	0	0	0	1	0	0		Malaria	1	0	0	0	0	0	0	0	0		2	Malaria		Other	Private hospital	Other
Korolo monday	Korolo monday	Irede	45	Male	Married	HND/University	Trader		Yes	ICDA	Yes	1	False	False	False	True	True	False	False	False	False	True	False	True	Malaria	1	0	0	0	0	0		Malaria	1	0	0	0	0	0	0	0	0		0			Chemist		Agbo seller
Babalola esther	Bola phillips	Igbologun	32	Female	Married	Secondary	Other	Nurse	Yes	Lsmda	No		False	False	True	True	True	True	False	False	True	True	True	True	Cough and Catarrh	0	0	0	0	0	1		Typhoid	0	1	0	0	0	0	0	0	0		0			Health center		Health center
Joke Daniel	Bola phillips	Otumara	43	Female	Married	Primary	Trader		Yes	Majemu oluwa	Yes	1	False	False	False	True	True	True	False	False	False	True	False	True	Malaria	1	0	0	0	0	0		Malaria	1	0	0	0	0	0	0	0	0		2	Malaria		Health center		Other
Babalola esther	Queen ogungbamila	Igbologun	57	Male	Married	Primary	Other	Civil savant	Yes	Jenwitemi	No		True	True	True	True	True	Don't know	Don't know	Don't know	Don't know	Don't know	Don't know	Don't know	Malaria	1	0	0	0	0	0		Malaria	1	0	0	0	0	0	0	0	0		0			Agbo seller		Health center
Joke Daniel	Bola phillips	Otumara	31	Female	Married	NCE/ND	Artisan		Yes	Majemu oluwa	Yes	1	False	False	False	Don't know	True	True	False	False	Don't know	True	True	True	Malaria	1	0	0	0	0	0		Typhoid	0	1	0	0	0	0	0	0	0		1	Other	Headache	Chemist		Chemist
Lawal abibat	Joke daniel	Daramola	45	Male	Married	Primary	Artisan		Yes	Unit	Yes	1	True	False	True	True	True	True	False	False	True	True	False	False	Malaria	1	0	0	0	0	0		Malaria	1	0	0	0	0	0	0	0	0		3	Malaria		Health center		Agbo seller
Korolo monday	Korolo monday	Irede	30	Male	Married	NCE/ND	Trader		Yes	UFEDO (love)	No		True	False	False	True	True	False	False	False	True	True	False	True	Malaria	1	0	0	0	0	0		Typhoid Diarrhea	0	1	1	0	0	0	0	0	0		1	Diarrhea		Health center		Health center
Abibat lawal	Joke daniel	Daramola	42	Female	Married	Secondary	Trader		No				True	True	True	True	True	True	Don't know	Don't know	Don't know	True	True	Don't know	Malaria	1	0	0	0	0	0		Typhoid	0	1	0	0	0	0	0	0	0		2	Malaria		Chemist		Chemist
Lawal abibat	Lawal abibat	Amukoko	42	Female	Married	Primary	Trader		No				True	True	True	True	True	True	True	True	True	True	False	True	Cough and Catarrh	0	0	0	0	0	1		Malaria	1	0	0	0	0	0	0	0	0		1	Malaria		Other	Nurse	Other
Lawal abibat	Lawal abibat	Amukoko	29	Female	Married	Primary	Trader		No				True	True	True	True	True	True	True	True	True	True	False	True	Malaria	1	0	0	0	0	0		Typhoid	0	1	0	0	0	0	0	0	0		2	Malaria		Health center		Chemist
Lawal abibat	Lawal abibat	Amukoko	31	Female	Married	Primary	Trader		No				False	False	True	True	Dont know	Don't know	True	Don't know	Don't know	True	False	Don't know	Measles	0	0	1	0	0	0		Typhoid	0	1	0	0	0	0	0	0	0		1	Typhoid		Other	Nurse	Chemist
Lawal abibat	Queen ogungbamila	Daramola	27	Male	Married	Secondary	Artisan		No				False	False	True	True	True	True	True	False	False	True	False	True	Diarrhea	0	0	0	1	0	0		Measels	0	0	0	1	0	0	0	0	0		1	Malaria		Other	Nurse	Other
Lawal abibat	Bola phillips	Daramola	36	Female	Married	Primary	Trader		Yes	Unity	No		True	True	True	True	True	True	False	True	True	True	False	True	Malaria	1	0	0	0	0	0		Malaria	1	0	0	0	0	0	0	0	0		2	Malaria		Chemist		Chemist
Lawal abibat	Queen ogungbamila	Orisunmibare	38	Male	Married	Secondary	Artisan		No				True	True	True	True	True	True	False	Don't know	Don't know	True	False	True	Malaria	1	0	0	0	0	0		Diarrhea	0	0	1	0	0	0	0	0	0		0			Agbo seller		Chemist
Lawal abibat	Bola phillips	Orisunmibare	22	Female	Single	Secondary	Artisan		Yes	Bosere	I don't know		False	False	True	True	True	True	False	False	Don't know	True	False	Don't know	Malaria	1	0	0	0	0	0		Diarrhea	0	0	1	0	0	0	0	0	0		2	Malaria		Chemist		Chemist
Mrs babalola esther	Bola phillips	Igbologun	38	Female	Married	Secondary	Trader		No				Don't know	False	True	True	True	True	Don't know	Don't know	Don't know	True	False	False	Cough and Catarrh	0	0	0	0	0	1		Other	0	0	0	0	0	1	0	0	0	Swollen leg	1	Typhoid		Health center		Health center
Anthonia Haruna	Toyin Omotehinse	Sagbo Kodji	30	Male	Married	Primary	Artisan		No				True	False	False	True	True	True	False	False	Don't know	True	False	True	Malaria	1	0	0	0	0	0		Diarrhea	0	0	1	0	0	0	0	0	0		0			Chemist		Health center
Omotehinse Toyin	Toyin Omotehinse	Itun Agan	65	Male	Married	None	Fishing		No				True	False	True	True	True	True	False	False	True	True	False	True	Malaria	1	0	0	0	0	0		Malaria	1	0	0	0	0	0	0	0	0		3	Malaria		Other	Nurse	Other
Abibat lawal	Joke daniel	Daramola	50	Female	Widow	None	Trader		No				False	False	True	True	True	True	Don't know	Don't know	Don't know	True	False	True	Typhoid	0	1	0	0	0	0		Diarrhea	0	0	1	0	0	0	0	0	0		1	Malaria		Chemist		Chemist
Lawal abibat	Bola phillips	Daramola	39	Female	Married	None	Trader		Yes	Unity	I don't know		True	True	True	True	True	True	False	False	False	True	False	Don't know	Malaria	1	0	0	0	0	0		Typhoid	0	1	0	0	0	0	0	0	0		0			Chemist		Chemist
Lawal Abibat	Joke Daniel	Daramola	25	Male	Single	Secondary	Other	Student	Yes	Unity	No		False	False	False	True	True	Don't know	False	True	Don't know	True	Don't know	True	Malaria	1	0	0	0	0	0		Malaria	1	0	0	0	0	0	0	0	0		1	Malaria		Other	Nurse	Health center
Abibat lawal	Joke daniel	Daramola	40	Female	Widow	NCE/ND	Artisan		Yes	Unity	Yes	1	False	False	True	True	True	True	True	True	Don't know	True	False	True	Measles	0	0	1	0	0	0		Malaria	1	0	0	0	0	0	0	0	0		1	Typhoid		Chemist		Chemist
Lawal abibat	Bola phillips	Daramola	43	Female	Married	Secondary	Trader		No				True	True	True	True	True	True	Don't know	Don't know	Don't know	True	False	Don't know	Cough and Catarrh	0	0	0	0	0	1		Malaria	1	0	0	0	0	0	0	0	0		2	Malaria		Other	Nurse	Other
Omotehinse Toyin	Toyin Omotehinse	Itun Agan	28	Female	Married	Secondary	Artisan		Yes	Ifesowapo	Yes	1	True	False	False	True	True	True	True	True	True	True	False	False	Measles	0	0	1	0	0	0		Malaria	1	0	0	0	0	0	0	0	0		1	Malaria		Other	Nurse	Health center
Bola phillip	Toyin Omotehinse	Owode Ebute	40	Male	Married	Secondary	Trader		Yes	Grace	No		True	False	True	True	True	True	True	False	True	True	True	True	Measles	0	0	1	0	0	0		Typhoid	0	1	0	0	0	0	0	0	0		2	Typhoid		Chemist		Chemist
Omotehinse toyin	Oluwatoyin omotehinse	Itun Agan	35	Male	Married	Secondary	Fishing		Yes	Ayomide	Yes	2	True	False	False	True	True	True	Don't know	True	True	True	False	True	Malaria	1	0	0	0	0	0		Malaria	1	0	0	0	0	0	0	0	0		0			Chemist		Other
Lawal abibat	Lawal abibat	Amukoko	40	Male	Married	Primary	Trader		No				True	True	True	True	True	True	False	True	True	True	False	Don't know	Malaria	1	0	0	0	0	0		Typhoid	0	1	0	0	0	0	0	0	0		0			Other	Nurse	Other
Omotehinse Toyin	Toyin Omotehinse	Itun Agan	50	Female	Married	Secondary	Artisan		Yes	Ifesowapo	Yes	2	False	False	True	True	True	True	True	False	False	True	False	True	Cough and Catarrh	0	0	0	0	0	1		Typhoid	0	1	0	0	0	0	0	0	0		1	Malaria		Agbo seller		Health center
Omotehinse Toyin	Toyin Omotehinse	Itun Agan	40	Male	Married	Secondary	Trader		Yes	Ayomide	No		True	False	True	True	True	Don't know	Don't know	Don't know	True	True	False	True	Malaria	1	0	0	0	0	0		Malaria	1	0	0	0	0	0	0	0	0		2	Typhoid		Other	Nurse	Other
Omotehinse Toyin	Toyin Omotehinse	Itun Agan	50	Male	Married	Secondary	Fishing		Yes	Ayomide	Yes	2	True	False	True	True	True	True	True	True	True	True	False	False	Measles	0	0	1	0	0	0		Other	0	0	0	0	0	1	0	0	0	Rymathism	1	Malaria		Health center		Agbo seller
Bola phillips	Bola phillips	Owode Ebute	30	Male	Married	Secondary	Artisan		No				Don't know	False	True	True	True	True	True	False	True	True	True	True	Malaria	1	0	0	0	0	0		Stroke	0	0	0	0	1	0	0	0	0		2	Malaria		Chemist		Chemist
Omotehinse Toyin	Toyin Omotehinse	Itun Agan	67	Male	Married	Secondary	Other	Civil servant	Yes	Ayomide	I don't know		True	False	True	True	True	True	True	True	True	True	False	False	Other	0	0	0	0	1	0	Convulsion	Stroke	0	0	0	0	1	0	0	0	0		3	Cough and Catarrh		Health center		Other
Bola phillips	Bola phillips	Owode Ebute	40	Female	Married	Primary	Trader		No				Don't know	True	False	False	True	True	False	Don't know	Don't know	True	Don't know	Don't know	Measles	0	0	1	0	0	0		Hypertension	0	0	0	0	0	0	1	0	0		1	Cough and Catarrh		Agbo seller		Chemist
Joke Daniel	Bola phillips	Otumara	47	Male	Married	NCE/ND	Other	Police	No				False	False	False	True	True	True	False	False	True	True	False	True	Malaria	1	0	0	0	0	0		Measels	0	0	0	1	0	0	0	0	0		1	Other	Stomach pain	Chemist		Health center
Lawal abibat	Bola phillips	Orisunmibare	28	Female	Married	Primary	Trader		No				False	False	True	True	True	True	Don't know	Don't know	Don't know	True	Don't know	Don't know	Malaria	1	0	0	0	0	0		Diarrhea	0	0	1	0	0	0	0	0	0		0			Agbo seller		Chemist
Lawal abibat	Lawal abiba	Amukoko	33	Female	Married	Secondary	Artisan		No				False	False	True	True	True	True	False	True	True	False	False	True	Malaria	1	0	0	0	0	0		Typhoid	0	1	0	0	0	0	0	0	0		0			Agbo seller		Chemist
Omotehinse Toyin	Toyin Omotehinse	Itun Agan	30	Male	Married	NCE/ND	Artisan		Yes	Ayomide	No		True	False	True	True	True	False	True	False	False	True	False	False	Other	0	0	0	0	1	0	Anaemia	Malaria	1	0	0	0	0	0	0	0	0		0			Other	Nurse	Other
Korolo Monday	Sunny	Irede	21	Male	Single	Secondary	Other	Student	No				False	False	False	True	True	True	False	False	False	True	False	True	Malaria	1	0	0	0	0	0		Typhoid Malaria	1	1	0	0	0	0	0	0	0		1	Malaria		Health center		Health center
Joke Daniel	Bola phillips	Otumara	27	Male	Single	NCE/ND	Other	Student	No				False	False	False	True	True	True	False	False	False	True	False	True	Diarrhea	0	0	0	1	0	0		Measels	0	0	0	1	0	0	0	0	0		1	Typhoid		Other	Anywhere	Other
Lawal abibat	Lawal abibat	Amukoko	33	Female	Married	Secondary	Artisan		No				False	False	True	True	True	True	False	True	True	False	False	True	Malaria	1	0	0	0	0	0		Typhoid	0	1	0	0	0	0	0	0	0		0			Agbo seller		Chemist
Bola phillips	Bola phillips	Owode Ebute	30	Female	Married	Secondary	Trader		No				Don't know	True	True	True	True	False	True	True	False	True	True	False	Measles	0	0	1	0	0	0		Hypertension	0	0	0	0	0	0	1	0	0		1	Measles		Chemist		Chemist
Bola phillips	Bola phillips	Owode Ebute	50	Female	Widow	Primary	Trader		No				Don't know	True	True	True	True	True	False	False	True	True	True	False	Measles	0	0	1	0	0	0		Stroke	0	0	0	0	1	0	0	0	0		3	Hypertension		Agbo seller		Agbo seller
Lawal abibat	Bola phillips	Orisunmibare	54	Male	Married	Primary	Trader		No				True	True	True	True	True	True	False	False	True	True	False	True	Malaria	1	0	0	0	0	0		Measels	0	0	0	1	0	0	0	0	0		1	Malaria		Chemist		Chemist
Lawal abibat	Queen ogungbamila	Orisunmibare	30	Male	Single	Primary	Trader		No				True	True	True	True	True	True	Don't know	False	Don't know	True	False	True	Cough and Catarrh	0	0	0	0	0	1		Diarrhea	0	0	1	0	0	0	0	0	0		2	Malaria		Chemist		Chemist
Lawal abibat	Lawal abibat	Amukoko	35	Male	Married	Secondary	Artisan		Yes	Oganiru	No		True	False	True	True	True	True	False	False	True	True	False	True	Measles	0	0	1	0	0	0		Typhoid	0	1	0	0	0	0	0	0	0		1	Malaria		Other	Nurse	Agbo seller
Lawal abibat	Bola phillips	Orisunmibare	22	Female	Single	Secondary	Artisan		Yes	Bosere	I don't know		False	False	True	True	True	True	False	False	Don't know	True	False	Don't know	Malaria	1	0	0	0	0	0		Diarrhea	0	0	1	0	0	0	0	0	0		2	Malaria		Chemist		Chemist
Lawal abibat	Bola phillips	Daramola	42	Female	Married	Secondary	Artisan		No				True	True	True	True	True	True	False	Don't know	Don't know	True	False	Don't know	Cough and Catarrh	0	0	0	0	0	1		Measels	0	0	0	1	0	0	0	0	0		0			Other	Nurse	Other
Lawal abibat	Bola phillips	Daramola	29	Female	Married	Primary	Trader		Yes	Unity	I don't know		False	False	True	True	True	True	False	False	False	True	False	Don't know	Cough and Catarrh	0	0	0	0	0	1		Malaria	1	0	0	0	0	0	0	0	0		0			Health center		Health center
Lawal abiba	Lawal abibat	Amukoko	30	Female	Single	Secondary	Trader		Yes	Oganiru	No		False	False	True	True	True	True	True	False	False	True	False	False	Other	0	0	0	0	1	0	I don't know	Malaria	1	0	0	0	0	0	0	0	0		1	Malaria		Other	I don't konw	Other
Lawal abibat	Lawal abibat	Amukoko	33	Male	Single	HND/University	Other	Student	Yes	Oganiru	No		True	True	True	True	True	True	False	False	False	True	False	True	Malaria	1	0	0	0	0	0		Malaria	1	0	0	0	0	0	0	0	0		1	Other	I don't kown	Agbo seller		Health center
Osho tosin	Lawal abibat	Oreta	30	Female	Married	Secondary	Trader		No				False	False	False	True	True	True	False	False	False	True	False	True	Malaria	1	0	0	0	0	0		Malaria	1	0	0	0	0	0	0	0	0		1	Typhoid		Other	Nurse	Other
Lawal abibat	Queen ogungbamila	Daramola	49	Male	Married	Primary	Artisan		No				False	False	True	True	True	Don't know	Don't know	Don't know	Don't know	Don't know	False	Don't know	Malaria	1	0	0	0	0	0		Hypertension	0	0	0	0	0	0	1	0	0		0			Other	Nurse	Chemist
Lawal abibat	Lawal abibat	Amukoko	36	Male	Married	Secondary	Artisan		No				False	False	True	True	True	True	False	True	True	True	False	True	Malaria	1	0	0	0	0	0		Typhoid	0	1	0	0	0	0	0	0	0		0			Agbo seller		Chemist
Lawal abiba	Lawal abibat	Amukoko	20	Male	Single	Secondary	Other	Student	No				False	False	True	True	True	True	False	False	True	True	False	True	Other	0	0	0	0	1	0	I don't konw	Typhoid	0	1	0	0	0	0	0	0	0		2	Malaria		Chemist		Agbo seller
Abibat lawal	Joke daniel	Daramola	39	Male	Married	Primary	Artisan		No				True	False	True	True	True	True	False	False	False	True	True	True	Malaria	1	0	0	0	0	0		Other	0	0	0	0	0	1	0	0	0	I don't no	1	Malaria		Chemist		Health center
Lawal abibat	Joke daniel	Daramola	40	Male	Married	Primary	Artisan		Yes	Unity	Yes	1	False	False	True	True	True	True	False	True	True	True	False	False	Cough and Catarrh	0	0	0	0	0	1		Diarrhea	0	0	1	0	0	0	0	0	0		2	Malaria		Agbo seller		Chemist
Haruna. Anthonia	Joke daniel	Sagbo Kodji	30	Male	Married	None	Fishing		No				True	False	True	True	True	True	True	False	True	True	False	True	Malaria	1	0	0	0	0	0		Diarrhea	0	0	1	0	0	0	0	0	0		0			Agbo seller		Health center
Omotehinse Toyin	Toyin Omotehinse	Itun Agan	60	Male	Married	None	Fishing		No				True	False	True	True	True	True	True	True	True	True	False	False	Malaria	1	0	0	0	0	0		Other	0	0	0	0	0	1	0	0	0	Body pain	4	Malaria		Health center		Agbo seller
Babalola esther	Joke daniel	Igbologun	36	Female	Married	Secondary	Trader		No				True	False	True	True	True	True	True	True	True	True	False	True	Malaria	1	0	0	0	0	0		Other	0	0	0	0	0	1	0	0	0	I don't no	1	Malaria		Health center		Health center
Omotehinse Toyin	Toyin Omotehinse	Itun Agan	38	Female	Married	Secondary	Trader		No				True	Don't know	True	True	True	True	True	True	Don't know	True	False	True	Measles	0	0	1	0	0	0		Other	0	0	0	0	0	1	0	0	0	Rymathism	0			Chemist		Health center
Omotehinse Toyin	Toyin Omtehinse	Itun Agan	31	Female	Married	None	Artisan		No				True	False	True	True	True	False	True	False	True	True	Don't know	False	Malaria	1	0	0	0	0	0		Stroke	0	0	0	0	1	0	0	0	0		0			Health center		Health center
Omotehinse Toyin	Toyin Omotehinse	Itun Agan	49	Female	Married	Primary	Trader		No				True	False	True	True	True	False	Don't know	Don't know	True	False	True	Don't know	Other	0	0	0	0	1	0	I don't know	Other	0	0	0	0	0	1	0	0	0	I don't know	1	Malaria		Health center		Other
Joke Daniel	Bola phillips	Otumara	38	Female	Widow	Primary	Trader		No				False	False	True	True	True	True	True	True	False	True	False	True	Malaria	1	0	0	0	0	0		Diarrhea	0	0	1	0	0	0	0	0	0		0			Other	Anywhere	Other
Omotehinse Toyin	Toyin Omotehinse	Itun Agan	32	Female	Married	Primary	Trader		No				True	False	True	True	True	True	True	True	False	True	False	True	Measles	0	0	1	0	0	0		Typhoid	0	1	0	0	0	0	0	0	0		3	Malaria		Other	Nurse	Health center
Korolo monday	Korolo monday	Irede	28	Male	Married	None	Fishing		Yes	Godwin	I don't know		True	False	True	True	True	False	True	False	True	True	True	False	Typhoid Diarrhea	0	1	0	1	0	0		Typhoid Malaria	1	1	0	0	0	0	0	0	0		2	Typhoid		Agbo seller		Agbo seller
Osho tosin	Joke daniel	Oreta	26	Female	Married	Primary	Trader		No				False	False	True	True	True	True	False	True	True	True	False	True	Malaria	1	0	0	0	0	0		Malaria	1	0	0	0	0	0	0	0	0		0			Other	P hospital	Agbo seller
Osho tosin	Joke daninel	Oreta	25	Male	Married	Primary	Trader		No				False	False	True	False	True	True	Don't know	True	True	Don't know	False	True	Malaria	1	0	0	0	0	0		Malaria	1	0	0	0	0	0	0	0	0		1	Malaria		Other	P h	Agbo seller
Osho Tosin	Toyin Omtehinse	Oreta	22	Female	Single	Secondary	Artisan		No				True	True	Don't know	True	True	Don't know	True	True	True	Don't know	Don't know	True	Measles	0	0	1	0	0	0		Malaria	1	0	0	0	0	0	0	0	0		1	Malaria		Agbo seller		Health center
Osho Tosin	Toyin Omtehinse	Ofin	20	Female	Married	None	Trader		Yes	I can't remember	Yes	4	True	True	Don't know	False	True	Don't know	Don't know	Don't know	True	Don't know	Don't know	False	Malaria	1	0	0	0	0	0		Malaria	1	0	0	0	0	0	0	0	0		0			Chemist		Other
Osho Tosin	Toyin Omtehinse	Ofin	30	Female	Married	Primary	Trader		No				True	True	True	True	True	Don't know	Don't know	True	True	Don't know	Don't know	True	Typhoid	0	1	0	0	0	0		Diarrhea	0	0	1	0	0	0	0	0	0		4	Malaria		Other	Nurse	Chemist
Omotehinse Toyin	Toyin Omotehinse	Itun Agan	20	Male	Single	Secondary	Other	Salary earner	No				True	False	False	True	False	False	False	False	True	False	Don't know	False	Malaria	1	0	0	0	0	0		Malaria	1	0	0	0	0	0	0	0	0		0			Other	Nurse	Other
Osho tosin	Lawal abibat	Ofin	36	Female	Married	None	Other	House wife	No				False	False	True	True	True	True	True	True	True	Don't know	False	True	Malaria	1	0	0	0	0	0		Measels	0	0	0	1	0	0	0	0	0		0			Other	Nurse	Other
Sylvanus	Toyin Omotehinse	Sogunro	33	Male	Married	Secondary	Other	Nurse	Yes	Grace of God	No		False	False	True	True	True	True	False	False	False	True	False	True	Malaria	1	0	0	0	0	0		Malaria	1	0	0	0	0	0	0	0	0		1	Malaria		Chemist		Agbo seller
Osho Tosin	Toyin Omtehinse	Oreta	30	Female	Married	Secondary	Trader		No				False	False	False	True	True	True	False	False	False	True	False	True	Malaria	1	0	0	0	0	0		Malaria	1	0	0	0	0	0	0	0	0		0			Health center		Health center
Osho Tosin	Toyin Omtehinse	Oreta	25	Female	Married	Primary	Trader		No				False	False	True	True	True	True	True	True	True	False	False	True	Malaria	1	0	0	0	0	0		Malaria	1	0	0	0	0	0	0	0	0		0			Health center		Health center
Osho tosin	Lawal abibat	Oreta	25	Female	Married	Primary	Trader		No				False	False	True	True	True	True	True	True	True	False	False	True	Malaria	1	0	0	0	0	0		Measels	0	0	0	1	0	0	0	0	0		0			Other	Private hospital	Other
Sylvanus	Toyin Omotehinse	Sogunro	36	Male	Single	None	Trader		Yes	Will of God	Yes	2	True	False	True	True	True	True	True	False	Don't know	True	False	Don't know	Malaria	1	0	0	0	0	0		Malaria	1	0	0	0	0	0	0	0	0		0			Agbo seller		Other
Queen ogungbamila	Bola phillips	Ago Egun Bariga	21	Female	Single	Secondary	Other	Student	Yes	Blank	No		False	False	True	True	True	True	False	False	Don't know	True	False	True	Measles	0	0	1	0	0	0		Malaria	1	0	0	0	0	0	0	0	0		2	Malaria		Health center		Health center
Abibat lawal	Joke daniel	Orisunmibare	34	Female	Married	Primary	Trader		No				False	False	True	True	True	True	True	True	True	True	False	True	Measles	0	0	1	0	0	0		Diarrhea	0	0	1	0	0	0	0	0	0		0			Chemist		Chemist
Sylvanus	Toyin Omotehinse	Sogunro	60	Male	Married	Primary	Other	Pastor	Yes	Will of God	Yes	4	False	False	True	True	True	True	False	False	False	True	False	True	Malaria	1	0	0	0	0	0		Malaria	1	0	0	0	0	0	0	0	0		2	Other	Stomach pain	Other	Nurse	Health center
Anthonia Haruns	Toyin Omotehinse	Sagbo Kodji	55	Male	Married	None	Fishing		No				True	False	True	True	True	False	False	False	True	True	False	False	Malaria	1	0	0	0	0	0		Diarrhea	0	0	1	0	0	0	0	0	0		1	Other	Rymathism	Health center		Health center
Joke Daniel	Bola phillips	Otumara	49	Female	Married	Secondary	Trader		No				True	True	False	True	True	True	False	False	True	True	False	True	Malaria	1	0	0	0	0	0		Typhoid	0	1	0	0	0	0	0	0	0		1	Malaria		Chemist		Health center
Osho Tosin	Bola phillips	Oreta	51	Male	Married	None	Fishing		Yes	Blank	I don't know		False	False	True	True	False	True	True	True	True	False	True	True	Malaria	1	0	0	0	0	0		Measels	0	0	0	1	0	0	0	0	0		0			Other	Private hospital	Other
Sylvanus	Toyin Omotehinse	Sogunro	35	Male	Married	None	Fishing		Yes	Will of God	Yes	2	False	False	True	True	True	False	Don't know	False	Don't know	True	False	False	Malaria	1	0	0	0	0	0		Malaria	1	0	0	0	0	0	0	0	0		1	Malaria		Other	Nurse	Chemist
Queen	Toyin Omotehinse	Ago Egun Bariga	30	Female	Married	None	Fishing		No				False	False	Don't know	True	True	True	False	False	True	True	False	False	Malaria	1	0	0	0	0	0		Malaria	1	0	0	0	0	0	0	0	0		2	Malaria		Health center		Health center
Queen ogungbamila	Bola phillips	Ago Egun Bariga	35	Male	Married	Primary	Fishing		No				True	Don't know	Don't know	True	True	Don't know	False	Don't know	False	True	False	True	Cough and Catarrh	0	0	0	0	0	1		Diarrhea	0	0	1	0	0	0	0	0	0		1	Malaria		Chemist		Health center
Lawal abibat	Lawal abiba table	Amukoko	25	Male	Single	Secondary	Other	Student	No				False	False	False	True	True	True	True	False	True	Don't know	False	True	Malaria	1	0	0	0	0	0		Typhoid	0	1	0	0	0	0	0	0	0		0			Health center		Health center
Osho tosin	Queen ogungbamila	Oreta	25	Male	Single	Primary	Artisan		No				True	True	True	True	True	False	Don't know	True	True	Don't know	Don't know	True	Measles	0	0	1	0	0	0		Malaria	1	0	0	0	0	0	0	0	0		1	Malaria		Chemist		Chemist
Anthonia Haruna	Toyin Omotehinse	Sagbo Kodji	20	Male	Single	Secondary	Trader		No				False	False	False	True	True	True	True	Don't know	True	True	False	False	Diarrhea	0	0	0	1	0	0		Cough and Catarrh	0	0	0	0	0	0	0	1	0		0			Health center		Chemist
Osho Tosin	Bola phillips	Oreta	50	Female	Married	None	Artisan		No				True	True	True	True	True	False	True	True	True	True	False	True	Malaria	1	0	0	0	0	0		Measels	0	0	0	1	0	0	0	0	0		0			Other	Private hospital	Other
Sylvanus	Toyin Omotehinse	Sogunro	23	Female	Single	Secondary	Other	Student	Yes	God is good	No		False	False	True	True	True	True	False	False	Don't know	True	False	True	Malaria	1	0	0	0	0	0		Malaria	1	0	0	0	0	0	0	0	0		0			Agbo seller		Agbo seller
Sylvanus	Toyin Omotehinse	Sogunro	21	Male	Single	None	Artisan		Yes	God is good	No		True	False	True	True	True	True	True	False	True	True	False	False	Malaria	1	0	0	0	0	0		Malaria	1	0	0	0	0	0	0	0	0		3	Malaria		Chemist		Other
Osho Tosin	Bola phillips	Oreta	50	Female	Married	None	Trader		No				True	True	True	True	True	True	False	False	False	Don't know	False	True	Malaria	1	0	0	0	0	0		Measels	0	0	0	1	0	0	0	0	0		2	Typhoid		Other	Private hospital	Other
Osho tosin	Lawal abibat	Ofin	20	Female	Single	Primary	Other	None	Yes	Forget	Yes	1	True	False	False	True	True	True	Don't know	False	Don't know	True	Don't know	Don't know	Malaria	1	0	0	0	0	0		Malaria	1	0	0	0	0	0	0	0	0		0			Agbo seller		Other
Osho Tosin	Bola phillips	Oreta	22	Female	Single	Primary	Artisan		No				True	True	True	True	True	Don't know	Don't know	True	True	Don't know	Don't know	True	Malaria	1	0	0	0	0	0		Typhoid	0	1	0	0	0	0	0	0	0		1	Malaria		Other	Nurse	Other
Osho Tosin	Bola phillips	Ofin	30	Male	Married	None	Artisan		No				True	True	True	True	True	Don't know	Don't know	True	True	Don't know	Don't know	True	Typhoid	0	1	0	0	0	0		Typhoid	0	1	0	0	0	0	0	0	0		1	Malaria		Agbo seller		Agbo seller
Osho tosin	Lawal abibat	Oreta	20	Female	Single	Secondary	Trader		No				False	False	True	True	True	True	False	True	Don't know	Don't know	Don't know	False	Malaria	1	0	0	0	0	0		Measels	0	0	0	1	0	0	0	0	0		3	Malaria		Other	Private hospital	Agbo seller
Lawal abibat	Lawal abibat	Amukoko	25	Male	Single	Secondary	Other	Student	No				False	False	False	True	True	True	True	False	True	Don't know	False	True	Malaria	1	0	0	0	0	0		Typhoid	0	1	0	0	0	0	0	0	0		0			Health center		Health center
Osho	Joke daniel	Ofin	32	Male	Married	Primary	Fishing		No				False	True	True	True	True	True	Don't know	True	Don't know	False	True	True	Diarrhea	0	0	0	1	0	0		Malaria	1	0	0	0	0	0	0	0	0		0			Other	Nurse	Other
Queen ogungbamila	Jokes​ daniel	Ago Egun Bariga	35	Male	Married	Primary	Fishing		No				True	Don't know	Don't know	True	True	Don't know	False	Don't know	False	True	False	True	Cough and Catarrh	0	0	0	0	0	1		Diarrhea	0	0	1	0	0	0	0	0	0		1	Malaria		Chemist		Agbo seller
Abibat lawal	Joke daniel	Orisunmibare	30	Male	Married	NCE/ND	Artisan		Yes	Bosere	Yes	1	False	False	True	True	True	True	True	True	True	True	False	True	Measles	0	0	1	0	0	0		Malaria	1	0	0	0	0	0	0	0	0		1	Typhoid		Chemist		Chemist
Bola Phillips	Queen ogungbamila	Owode Ebute	44	Male	Married	HND/University	Other	Pastor	Yes	Glorious	No		True	True	True	True	True	True	False	False	True	True	False	False	Malaria	1	0	0	0	0	0		Diarrhea	0	0	1	0	0	0	0	0	0		3	Typhoid		Agbo seller		Chemist
Babalola esther	Queen ogungbamila	Igbologun	32	Female	Married	HND/University	Other	Teacher	No				True	True	False	True	True	False	False	False	False	True	False	True	Other	0	0	0	0	1	0	Stomach pain	Malaria	1	0	0	0	0	0	0	0	0		0			Health center		Health center
Babalola Esther	Queen ogungbamila	Igbologun	26	Female	Married	Secondary	Trader		Yes	Vnity foundation	No		False	True	True	True	True	False	False	False	True	True	False	True	Diarrhea	0	0	0	1	0	0		Typhoid	0	1	0	0	0	0	0	0	0		1	Typhoid		Health center		Health center
Babalola Esther	Queen ogungbamila	Igbologun	25	Male	Single	None	Trader		No				True	True	True	True	True	True	True	True	True	True	True	False	Malaria	1	0	0	0	0	0		Malaria Measels	1	0	0	1	0	0	0	0	0		1	Typhoid		Health center		Health center
Lawal abibat	Bola phillips	Daramola	60	Female	Divorced	None	Trader		No				True	True	True	True	True	True	False	Don't know	Don't know	True	False	Don't know	Measles	0	0	1	0	0	0		Malaria	1	0	0	0	0	0	0	0	0		1	Malaria		Agbo seller		Other
Sylvanus	Joke daniel	Sogunro	28	Female	Married	Secondary	Trader		Yes	Blank	I don't know		Don't know	False	True	True	True	True	False	False	Don't know	True	False	Don't know	Malaria	1	0	0	0	0	0		Hypertension	0	0	0	0	0	0	1	0	0		2	Malaria		Other	Nurse	Other
Sylvanus	Joke daniel	Sogunro	20	Female	Single	Secondary	Other	Student	Yes	Will of god	Yes	4	False	False	True	True	True	True	False	False	Don't know	True	False	Don't know	Malaria	1	0	0	0	0	0		Hypertension	0	0	0	0	0	0	1	0	0		1	Malaria		Chemist		Other
Lawal abibat	Bola phillips	Orisunmibare	20	Female	Single	Secondary	Artisan		No				True	True	True	True	True	True	False	False	Don't know	True	False	Don't know	Cough and Catarrh	0	0	0	0	0	1		Malaria	1	0	0	0	0	0	0	0	0		1	Malaria		Chemist		Agbo seller
Lawal abibat	Bola phillips	Orisunmibare	52	Female	Married	None	Trader		Yes	Bosere	Yes	1	False	False	True	True	True	True	False	False	False	True	False	True	Measles	0	0	1	0	0	0		Measels	0	0	0	1	0	0	0	0	0		1	Malaria		Chemist		Chemist
Anthonia Haruna	Korolo Monday	Sagbo Kodji	32	Female	Married	None	Trader		Yes	Ireti logo	No		True	False	True	True	True	True	True	True	True	True	True	True	Malaria	1	0	0	0	0	0		Cough and Catarrh Stroke	0	0	0	0	1	0	0	1	0		3	Malaria		Chemist		Chemist
Anthonia Haruna	Korolo Monday	Sagbo Kodji	40	Male	Married	None	Artisan		No				True	False	True	True	True	True	True	True	True	True	False	False	Cough and Catarrh	0	0	0	0	0	1		Diarrhea	0	0	1	0	0	0	0	0	0		0			Chemist		Other
Anthonia Haruna	Korolo Monday	Sagbo Kodji	30	Male	Married	None	Artisan		Yes	Itesiwaju	No		True	False	True	True	True	True	True	True	True	True	False	False	Malaria	1	0	0	0	0	0		Diarrhea	0	0	1	0	0	0	0	0	0		0			Chemist		Chemist
Anthonia Haruna	Korolo Monday	Sagbo Kodji	21	Female	Married	Primary	Artisan		No				True	False	True	True	True	True	True	True	True	True	False	False	Measles	0	0	1	0	0	0		Typhoid	0	1	0	0	0	0	0	0	0		4	Malaria		Chemist		Chemist
Harunl authoia	Queen ogungbamila	Sagbo Kodji	18	Male	Single	Secondary	Trader		No				True	False	True	True	True	True	False	False	True	True	False	False	Measles	0	0	1	0	0	0		Stroke	0	0	0	0	1	0	0	0	0		1	Malaria		Health center		Health center
Anthonia Haruna	Korolo Monday	Sagbo Kodji	25	Female	Married	None	Trader		Yes	Olorunwa	No		True	False	False	True	True	True	True	False	True	True	False	False	Measles	0	0	1	0	0	0		Diarrhea	0	0	1	0	0	0	0	0	0		0			Health center		Other
Anthonia Haruna	Korolo Monday	Sagbo Kodji	36	Female	Married	Primary	Artisan		Yes	Ireti logo	No		True	False	True	True	True	True	True	Don't know	True	True	False	False	Malaria	1	0	0	0	0	0		Malaria	1	0	0	0	0	0	0	0	0		1	Malaria		Health center		Health center
Anthonia Haruna	Korolo Monday	Sagbo Kodji	45	Female	Married	None	Trader		Yes	Ireti logo	I don't know		True	False	True	True	True	True	True	True	True	True	False	True	Measles	0	0	1	0	0	0		Diarrhea	0	0	1	0	0	0	0	0	0		3	Malaria		Chemist		Chemist
Anthonia Haruna	Korolo Monday	Sagbo Kodji	35	Female	Married	None	Trader		Yes	Ireti logo	No		True	False	True	True	True	True	True	True	Don't know	True	False	False	Malaria	1	0	0	0	0	0		Diarrhea	0	0	1	0	0	0	0	0	0		1	Malaria		Chemist		Other
Babalola esther	Bola phillips	Igbologun	51	Male	Married	NCE/ND	Other	Teacher	Yes	Companion of paradise	No		Don't know	False	False	True	True	True	Don't know	False	False	True	False	True	Malaria	1	0	0	0	0	0		Diarrhea	0	0	1	0	0	0	0	0	0		0			Health center		Health center
Joke Daniel	Bola phillips	Otumara	48	Male	Married	HND/University	Trader		No				False	False	False	True	True	True	False	False	False	True	False	True	Malaria	1	0	0	0	0	0		Malaria	1	0	0	0	0	0	0	0	0		0			Chemist		Other
Haruna anthonia	Joke daniel	Sagbo Kodji	25	Male	Married	NCE/ND	Other	Palot	No				True	False	True	True	False	False	False	False	Don't know	Don't know	Don't know	False	Malaria	1	0	0	0	0	0		Malaria	1	0	0	0	0	0	0	0	0		1	Malaria		Health center		Health center
Babalola Esther	Queen ogungbamila	Igbologun	27	Male	Single	Secondary	Artisan		No				True	False	True	True	True	False	True	True	True	True	False	False	Malaria	1	0	0	0	0	0		Other	0	0	0	0	0	1	0	0	0	I don't know	0			Health center		Health center
Osho tosin	Lawal abibat	Ofin	40	Male	Married	Primary	Fishing		Yes	I can remember	Yes	4	True	True	True	True	True	Don't know	Don't know	True	True	False	Don't know	True	Malaria	1	0	0	0	0	0		Malaria	1	0	0	0	0	0	0	0	0		2	Malaria		Other	Nurse	Agbo seller
Hondo Femi	Korolo Monday	Tomaro	34	Female	Married	Primary	Trader		No				True	False	False	True	True	False	True	False	True	True	False	False	Malaria	1	0	0	0	0	0		Cough and Catarrh	0	0	0	0	0	0	0	1	0		3	Typhoid		Agbo seller		Agbo seller
Osho Tosin	Toyin Omotehinse	Ofin	22	Female	Married	None	Other	House wife	Yes	I dont kown	No		False	False	True	True	True	True	True	True	True	Don't know	False	True	Malaria	1	0	0	0	0	0		Malaria	1	0	0	0	0	0	0	0	0		0			Other	Nurse	Other
Osho	Joke	Ofin	22	Male	Single	Primary	Fishing		No				False	False	True	True	True	Don't know	Don't know	Don't know	Don't know	Don't know	Don't know	Don't know	Malaria	1	0	0	0	0	0		Malaria	1	0	0	0	0	0	0	0	0		0			Agbo seller		Agbo seller
Joke Daniel	Bola phillips	Otumara	33	Female	Divorced	Secondary	Trader		Yes	Majemu oluwa	Yes	1	False	False	False	True	True	False	False	False	Don't know	True	True	True	Malaria	1	0	0	0	0	0		Diarrhea	0	0	1	0	0	0	0	0	0		2	Malaria		Agbo seller		Chemist
Osho Tosin	Bola phillips	Oreta	33	Female	Married	Primary	Trader		No				True	True	False	True	True	False	Don't know	True	True	Don't know	Don't know	True	Malaria	1	0	0	0	0	0		Measels	0	0	0	1	0	0	0	0	0		1	Malaria		Other	Nurse	Other
Osho	Joke daniel	Oreta	70	Female	Divorced	Primary	Other	Noting	No				True	True	True	True	True	False	True	True	True	True	False	True	Malaria	1	0	0	0	0	0		Hypertension	0	0	0	0	0	0	1	0	0		1	Hypertension		Other	P. Hospotal	Agbo seller
Osho	Joke daniel	Oreta	52	Female	Married	None	Trader		No				False	False	False	True	True	True	True	True	True	False	False	False	Malaria	1	0	0	0	0	0		Malaria	1	0	0	0	0	0	0	0	0		3	Malaria		Other	Nurse	Other
Bola phillips	Bola phillips	Owode Ebute	40	Male	Married	Secondary	Trader		No				True	False	True	True	True	True	True	True	False	True	True	False	Typhoid	0	1	0	0	0	0		Cough and Catarrh	0	0	0	0	0	0	0	1	0		2	Typhoid		Chemist		Chemist
Lawal abibat	Lawal abibat	Amukoko	28	Female	Single	HND/University	Other	Student	Yes	Oganiru	I don't know		True	False	True	True	True	True	False	False	False	True	False	True	Malaria	1	0	0	0	0	0		Measels	0	0	0	1	0	0	0	0	0		0			Chemist		Health center
Lawal abibat	Lawal abibat	Amukoko	42	Male	Married	Primary	Artisan		Yes	Oganiru	No		True	True	True	True	True	True	False	True	Don't know	True	False	False	Malaria	1	0	0	0	0	0		Malaria	1	0	0	0	0	0	0	0	0		0			Chemist		Chemist
Abibat lawal	Joke daniel	Orisunmibare	33	Male	Married	Primary	Artisan		Yes	Olojpwon	I don't know		True	True	True	True	True	True	False	True	True	True	False	True	Malaria	1	0	0	0	0	0		Diarrhea	0	0	1	0	0	0	0	0	0		0			Chemist		Other
Korolo monday	Korolo monday	Irede	16	Female	Single	Secondary	Other	Student	Yes	In justice we stand	No		True	False	False	True	True	False	False	False	True	True	False	False	Typhoid Malaria	1	1	0	0	0	0		Typhoid Cough and Catarrh	0	1	0	0	0	0	0	1	0		1	Typhoid		Health center		Health center
Korolo monday	Korolo monday	Irede	43	Male	Married	Secondary	Other	Union workers	Yes	In justice we stand	No		True	False	True	True	True	False	False	False	True	True	False	False	Typhoid Malaria	1	1	0	0	0	0		Typhoid Diarrhea	0	1	1	0	0	0	0	0	0		1	Typhoid		Health center		Other
Korolo monday	Korolo monday	Irede	26	Female	Married	HND/University	Other	Youth corp	No				False	False	True	True	True	True	True	False	False	False	True	False	Diarrhea	0	0	0	1	0	0		Malaria	1	0	0	0	0	0	0	0	0		0			Chemist		Other
Korolo monday	Korolo monday	Irede	47	Male	Married	HND/University	Trader		Yes	ICDA	No		False	False	True	True	True	True	True	False	Don't know	True	False	True	Diarrhea	0	0	0	1	0	0		Typhoid Diabetes	0	1	0	0	0	0	0	0	1		2	Typhoid		Health center		Health center
Korolo monday	Korolo monday	Irede	40	Male	Divorced	Secondary	Artisan		Yes	GOD WIN	No		True	False	True	True	True	True	False	False	False	True	False	False	Malaria Cough and Catarrh	1	0	0	0	0	1		Typhoid Malaria	1	1	0	0	0	0	0	0	0		3	Typhoid		Chemist		Agbo seller
Babalola esther	Bola phillips	Igbologun	19	Male	Single	Secondary	Trader		Yes	Unity foundation	I don't know		True	True	True	True	True	False	True	True	Don't know	True	False	True	Malaria	1	0	0	0	0	0		Malaria	1	0	0	0	0	0	0	0	0		1	Malaria		Health center		Health center
Korolo monday	Korolo monday	Irede	30	Female	Single	Secondary	Other	Teacher	No				False	False	False	True	True	False	True	False	False	True	False	False	Diarrhea Malaria	1	0	0	1	0	0		Typhoid Malaria	1	1	0	0	0	0	0	0	0		2	Malaria		Agbo seller		Agbo seller
Omotehinse Toyin	Toyin Omotehinse	Itun Agan	40	Female	Widow	Primary	Trader		Yes	Ifesowapo	I don't know		True	False	False	True	True	True	Don't know	False	True	True	False	True	Malaria	1	0	0	0	0	0		Other	0	0	0	0	0	1	0	0	0	Body pain	3	Malaria		Other	Nurse	Chemist
Queen ogungbamila	Bola phillips	Ago Egun Bariga	30	Female	Married	Secondary	Other	Teaching	No				False	True	False	True	True	True	False	False	True	True	False	True	Typhoid Malaria	1	1	0	0	0	0		Typhoid Malaria	1	1	0	0	0	0	0	0	0		2	Malaria		Health center		Health center
Queen ogungbamila	Bola phillips	Ago Egun Bariga	18	Male	Single	Primary	Other	Student	No				False	False	False	True	True	True	False	False	True	True	False	True	Typhoid Diarrhea	0	1	0	1	0	0		Typhoid Diabetes	0	1	0	0	0	0	0	0	1		4	Typhoid		Agbo seller		Chemist
Queen ogungbamila	Bola phillips	Ago Egun Bariga	32	Male	Married	None	Fishing		No				True	False	False	True	True	True	Don't know	Don't know	False	True	False	True	Diarrhea	0	0	0	1	0	0		Hypertension	0	0	0	0	0	0	1	0	0		2	Typhoid		Health center		Health center
Queen ogungbamila	Bola phillips	Ago Egun Bariga	29	Male	Single	Primary	Fishing		No				True	False	False	True	True	Don't know	False	False	False	True	False	True	Diarrhea	0	0	0	1	0	0		Diarrhea	0	0	1	0	0	0	0	0	0		1	Malaria		Chemist		Chemist
Queen ogungbamila	Bola phillips	Ago Egun Bariga	22	Male	Married	None	Fishing		Yes	Koto magba	Yes	1	True	False	False	True	True	True	False	False	False	True	True	True	Cough and Catarrh	0	0	0	0	0	1		Diabetes	0	0	0	0	0	0	0	0	1		2	Cough and Catarrh		Health center		Health center
Queen ogungbamila	Bola phillips	Ago Egun Bariga	24	Male	Married	Primary	Fishing		No				False	False	True	False	True	True	Don't know	Don't know	Don't know	True	True	True	Cough and Catarrh	0	0	0	0	0	1		Hypertension	0	0	0	0	0	0	1	0	0		1	Cough and Catarrh		Chemist		Health center
Queen	Toyin Omotehinse	Ago Egun Bariga	45	Female	Married	Secondary	Trader		No				False	False	True	True	True	True	False	False	False	True	True	False	Malaria	1	0	0	0	0	0		Malaria	1	0	0	0	0	0	0	0	0		4	Malaria		Health center		Health center
Queen ogungbamila	Bola phillips	Ago Egun Bariga	25	Female	Married	Primary	Trader		No				True	False	False	True	True	Don't know	False	False	False	True	False	True	Measles	0	0	1	0	0	0		Diarrhea	0	0	1	0	0	0	0	0	0		3	Malaria		Health center		Health center
Queen	Toyin Omotehinse	Ago Egun Bariga	31	Male	Married	Primary	Fishing		No				True	False	True	True	True	True	False	Don't know	Don't know	True	False	True	Cough and Catarrh	0	0	0	0	0	1		Typhoid	0	1	0	0	0	0	0	0	0		1	Cough and Catarrh		Agbo seller		Agbo seller
Joke Daniel	Bola phillips	Otumara	45	Male	Widow	None	Artisan		No				True	True	True	True	True	False	True	True	True	True	False	True	Malaria	1	0	0	0	0	0		Hypertension	0	0	0	0	0	0	1	0	0		6	Malaria		Chemist		Health center
Queen ogungbamila	Bola phillips	Ago Egun Bariga	20	Male	Married	Secondary	Fishing		No				True	False	False	True	True	Don't know	False	False	False	True	False	True	Measles	0	0	1	0	0	0		Hypertension	0	0	0	0	0	0	1	0	0		1	Diabetes		Agbo seller		Chemist
Queen ogungbamila	Bola phillips	Ago Egun Bariga	32	Male	Married	None	Fishing		No				True	False	False	True	True	Don't know	False	Don't know	Don't know	True	False	True	Diarrhea	0	0	0	1	0	0		Diarrhea	0	0	1	0	0	0	0	0	0		3	Malaria		Chemist		Chemist
Queen ogungbamila	Bola phillips	Ago Egun Bariga	25	Female	Married	None	Fishing		No				True	False	True	True	True	False	Don't know	Don't know	False	True	False	True	Diarrhea	0	0	0	1	0	0		Diabetes	0	0	0	0	0	0	0	0	1		2	Cough and Catarrh		Other	Nurse	Chemist
Queen ogungbamila	Bola phillips	Ago Egun Bariga	28	Male	Married	None	Fishing		No				True	False	False	True	True	True	False	Don't know	Don't know	True	False	True	Diarrhea	0	0	0	1	0	0		Diabetes	0	0	0	0	0	0	0	0	1		3	Typhoid		Other	Nurse	Chemist
Queen ogungbamila	Bola phillips	Ago Egun Bariga	50	Male	Married	Primary	Trader		Yes	Blank	I don't know		True	False	True	True	True	True	False	False	True	True	False	True	Measles	0	0	1	0	0	0		Typhoid Diarrhea	0	1	1	0	0	0	0	0	0		1	Typhoid		Chemist		Agbo seller
Queen ogungbamila	Bola phillips	Ago Egun Bariga	32	Female	Married	None	Fishing		No				True	False	True	True	True	True	False	False	Don't know	True	False	True	Typhoid Cough and Catarrh	0	1	0	0	0	1		Typhoid Hypertension	0	1	0	0	0	0	1	0	0		0			Chemist		Chemist
Queen ogungbamila	Bola phillips	Ago Egun Bariga	39	Female	Divorced	Primary	Trader		No				True	False	False	True	True	True	False	False	False	True	False	True	Measles	0	0	1	0	0	0		Diarrhea	0	0	1	0	0	0	0	0	0		2	Malaria		Agbo seller		Chemist
Korolo monday	Korolo monday	Irede	30	Female	Married	HND/University	Other	Educationist	No				True	False	True	True	True	True	True	False	Don't know	True	False	Don't know	Malaria Measles	1	0	1	0	0	0		Typhoid Diarrhea	0	1	1	0	0	0	0	0	0		2	Cough and Catarrh		Health center		Health center
Sylvanus	Toyin Omotehinse	Sogunro	25	Male	Single	Secondary	Other	Student	Yes	Grace of God	No		Don't know	False	True	True	True	True	False	False	Don't know	True	False	False	Malaria	1	0	0	0	0	0		Stroke	0	0	0	0	1	0	0	0	0		2	Malaria		Chemist		Other
Korolo monday	Korolo monday	Irede	18	Female	Single	Secondary	Other	Student	Yes	UFEDO (LOVE)	No		False	False	True	True	True	False	False	False	True	True	False	Don't know	Typhoid Malaria	1	1	0	0	0	0		Typhoid Malaria	1	1	0	0	0	0	0	0	0		2	Malaria		Other	Private hospital	Other
Joke Daniel	Bola phillips	Otumara	29	Male	Married	Secondary	Trader		Yes	Majemu oluwa	Yes	1	False	False	False	True	True	True	False	False	False	True	False	True	Malaria	1	0	0	0	0	0		Malaria	1	0	0	0	0	0	0	0	0		2	Malaria		Chemist		Health center
Osho Tosin	Bola phillips	Oreta	30	Female	Married	None	Other	House wife	Yes	I don't know	No		True	True	True	True	True	True	True	True	True	True	True	True	Malaria	1	0	0	0	0	0		Measels	0	0	0	1	0	0	0	0	0		0			Other	Private hospital	Chemist
Anthonia Haruna	Toyin Omotehinse	Sagbo Kodji	35	Female	Married	None	Trader		Yes	Nunawagun	No		True	False	True	True	True	True	True	False	True	True	False	True	Malaria	1	0	0	0	0	0		Malaria	1	0	0	0	0	0	0	0	0		1	Malaria		Health center		Health center
Anthonia Haruna	Toyin Omotehinse	Sagbo Kodji	25	Male	Married	Secondary	Other	Marine waker	No				True	False	True	True	True	False	True	False	True	True	False	False	Other	0	0	0	0	1	0	Yellow fever	Stroke	0	0	0	0	1	0	0	0	0		1	Cough and Catarrh		Health center		Chemist
Osho tosin	Lawal abibat	Ofin	30	Male	Married	Primary	Artisan		Yes	Jesue the sariour	Yes	4	True	False	True	False	True	True	False	True	Don't know	True	Don't know	False	Malaria	1	0	0	0	0	0		Malaria	1	0	0	0	0	0	0	0	0		0			Other	Nurse	Other
Osho Tosin	Bola phillips	Ofin	32	Male	Married	None	Artisan		No				True	True	True	True	True	True	Don't know	True	True	Don't know	Don't know	True	Diarrhea	0	0	0	1	0	0		Measels	0	0	0	1	0	0	0	0	0		1	Malaria		Other	Nurse	Other
Sylvanus	Toyin Omotehinse	Sogunro	31	Male	Married	None	Fishing		No				Don't know	False	True	True	True	True	False	Don't know	Don't know	True	False	Don't know	Cough and Catarrh	0	0	0	0	0	1		Hypertension	0	0	0	0	0	0	1	0	0		1	Cough and Catarrh		Chemist		Chemist
Bola Philips	Queen ogungbamila	Owode Ebute	43	Female	Married	Primary	Trader		Yes	Praise	No		True	False	True	True	True	True	False	False	True	True	True	True	Malaria	1	0	0	0	0	0		Hypertension	0	0	0	0	0	0	1	0	0		1	Measles		Chemist		Chemist
Sylvanus	Toyin Omotehinse	Sogunro	21	Male	Single	Secondary	Other	Student	Yes	Will of God	Yes	1	False	False	True	True	True	True	True	False	False	True	False	False	Malaria	1	0	0	0	0	0		Typhoid	0	1	0	0	0	0	0	0	0		1	Malaria		Other	Nurse	Chemist
Osho Tosin	Bola phillips	Oreta	28	Male	Single	None	Artisan		No				True	True	True	True	True	Don't know	Don't know	True	True	Don't know	Don't know	True	Cough and Catarrh	0	0	0	0	0	1		Diarrhea	0	0	1	0	0	0	0	0	0		1	Malaria		Other	Nurse	Other
Osho tosin	Joke. Daniel	Oreta	52	Male	Married	Primary	Other	Mother	Yes	I don't remeber	I don't know		False	False	True	True	True	False	True	True	True	True	False	False	Malaria	1	0	0	0	0	0		Malaria	1	0	0	0	0	0	0	0	0		4	Malaria		Other	Private hospital	Other
Osho Tosin	Bola phillips	Oreta	45	Male	Married	None	Other	Bricklayer	Yes	I can't remember	No		False	False	True	True	True	True	True	True	True	Don't know	False	True	Malaria	1	0	0	0	0	0		Malaria	1	0	0	0	0	0	0	0	0		0			Other	Private hospital	Chemist
Osho Tosin	Bola phillips	Oreta	45	Female	Married	None	Trader		No				True	True	True	True	True	True	True	True	True	False	False	True	Malaria	1	0	0	0	0	0		Measels	0	0	0	1	0	0	0	0	0		2	Hypertension		Other	Private hospital	Other
Osho Tosin	Bola phillips	Ofin	65	Female	Married	None	Trader		Yes	Blank	Yes	4	False	False	True	True	True	True	False	True	True	True	False	True	Malaria	1	0	0	0	0	0		Malaria	1	0	0	0	0	0	0	0	0		2	Malaria		Other	Nurse	Other
Osho tosin	Lawal abibat	Ofin	35	Male	Married	Primary	Fishing		No				False	False	False	True	True	True	True	True	False	Don't know	Don't know	True	Malaria	1	0	0	0	0	0		Measels	0	0	0	1	0	0	0	0	0		0			Other	Nurse	Other
Osho tosin	Lawal abibat	Ofin	30	Female	Married	Secondary	Trader		No				False	True	True	True	True	True	True	True	True	False	True	True	Malaria	1	0	0	0	0	0		Malaria	1	0	0	0	0	0	0	0	0		0			Other	Nurse	Chemist
Osho tosin	Lawal abibat	Ofin	41	Female	Married	Secondary	Trader		No				True	True	True	True	True	True	True	True	True	False	True	True	Malaria	1	0	0	0	0	0		Malaria	1	0	0	0	0	0	0	0	0		2	Malaria		Other	Nurse	Other
Osho tosin	Queen ogungbamila	Oreta	32	Male	Married	None	Fishing		No				False	False	True	True	True	False	True	True	False	True	False	True	Malaria	1	0	0	0	0	0		Malaria	1	0	0	0	0	0	0	0	0		4	Malaria		Agbo seller		Other
Osho Tosin	Bola phillips	Ofin	51	Male	Married	Primary	Fishing		No				True	True	True	True	True	False	Don't know	True	True	Don't know	Don't know	True	Malaria	1	0	0	0	0	0		Measels	0	0	0	1	0	0	0	0	0		4	Malaria		Agbo seller		Agbo seller
Osho Tosin	Bola phillips	Oreta	50	Male	Married	None	Other	Bricklayer	No				False	False	False	True	True	True	True	True	True	True	False	True	Malaria	1	0	0	0	0	0		Malaria	1	0	0	0	0	0	0	0	0		0			Other	Private hospital	Other
Osho tosin	Queen ogungbamila	Ofin	20	Male	Single	Primary	Fishing		Yes	Blank	Yes	0	False	False	False	True	True	True	False	True	False	Don't know	Don't know	True	Diarrhea	0	0	0	1	0	0		Diarrhea	0	0	1	0	0	0	0	0	0		0			Other	Nurse	Other
Osho Tosin	Bola phillips	Oreta	55	Male	Married	Primary	Fishing		No				True	True	True	True	True	True	True	True	True	Don't know	Don't know	True	Malaria	1	0	0	0	0	0		Malaria	1	0	0	0	0	0	0	0	0		2	Malaria		Other	Private hospital	Other
Korolo monday	Korolo monday	Irede	30	Male	Married	Primary	Artisan		No				False	False	True	True	True	False	False	False	False	True	True	False	Measles	0	0	1	0	0	0		Typhoid	0	1	0	0	0	0	0	0	0		0			Health center		Health center
Korolo monday	Korolo monday	Irede	49	Male	Married	NCE/ND	Other	Civil servant	Yes	Ufedo (love)	No		True	False	False	True	True	True	True	False	True	True	False	True	Diarrhea	0	0	0	1	0	0		Typhoid Malaria	1	1	0	0	0	0	0	0	0		1	Typhoid		Health center		Other
Hondonu Femi	Korolo Monday	Tomaro	26	Female	Married	Secondary	Trader		No				True	False	True	True	False	True	True	False	True	True	False	True	Measles	0	0	1	0	0	0		Hypertension	0	0	0	0	0	0	1	0	0		2	Malaria		Health center		Chemist
Hondonu Femi	Korolo Monday	Tomaro	43	Female	Married	None	Trader		Yes	Olunifise	No		True	False	True	True	True	True	False	True	True	True	True	False	Cough and Catarrh	0	0	0	0	0	1		Malaria	1	0	0	0	0	0	0	0	0		1	Stroke		Agbo seller		Agbo seller
Abibat. Lawal	Joke. Daniel	Orisunmibare	27	Female	Married	Secondary	Trader		No				True	True	True	True	True	True	True	Don't know	True	False	True	True	Measles	0	0	1	0	0	0		Typhoid	0	1	0	0	0	0	0	0	0		1	Malaria		Chemist		Health center
Bola Phillips	Queen ogungbamila	Owode Ebute	25	Female	Single	Secondary	Trader		Yes	Glorious	I don't know		True	False	True	True	True	Don't know	Don't know	Don't know	Don't know	True	Don't know	Don't know	Diarrhea	0	0	0	1	0	0		Typhoid	0	1	0	0	0	0	0	0	0		2	Typhoid		Chemist		Chemist
Osho Tosin	Toyin Omotehinse	Ofin	30	Female	Married	NCE/ND	Other	Teacher	No				True	False	True	True	True	True	False	False	False	True	False	Don't know	Diarrhea	0	0	0	1	0	0		Hypertension	0	0	0	0	0	0	1	0	0		2	Malaria		Health center		Agbo seller
Bola Phillips	Queen Ogungbamila	Owode Ebute	32	Male	Single	Secondary	Artisan		Yes	Glorious	No		True	False	True	True	True	False	False	Don't know	Don't know	True	Don't know	Don't know	Malaria	1	0	0	0	0	0		Stroke	0	0	0	0	1	0	0	0	0		3	Malaria		Chemist		Chemist
Lawal abibat	Joke daniel	Orisunmibare	48	Female	Married	Secondary	Other	Nurse	Yes	Bosere	Yes	1	True	True	True	True	True	True	False	Don't know	False	True	False	False	Diarrhea	0	0	0	1	0	0		Diarrhea	0	0	1	0	0	0	0	0	0		1	Malaria		Health center		Health center
Bola Phillips	Queen ogungbamila	Owode Ebute	30	Female	Single	Secondary	Trader		Yes	Grace	No		True	True	True	True	True	True	False	True	False	True	Don't know	Don't know	Measles	0	0	1	0	0	0		Hypertension	0	0	0	0	0	0	1	0	0		2	Malaria		Agbo seller		Chemist
Bola Phillips	Queen ogungbamila	Owode Ebute	30	Male	Single	NCE/ND	Artisan		No				True	False	True	True	True	True	True	False	False	True	False	False	Malaria	1	0	0	0	0	0		Typhoid	0	1	0	0	0	0	0	0	0		2	Malaria		Chemist		Chemist
Joke Daniel	Bola phillips	Otumara	32	Male	Single	Primary	Trader		No				False	True	False	True	True	True	False	False	False	True	False	True	Malaria	1	0	0	0	0	0		Typhoid Diarrhea	0	1	1	0	0	0	0	0	0		2	Other	Headache	Agbo seller		Other
Joke Daniel	Bola phillips	Otumara	53	Female	Married	None	Trader		No				True	True	True	True	True	True	False	False	Don't know	True	True	True	Malaria	1	0	0	0	0	0		Hypertension	0	0	0	0	0	0	1	0	0		3	Malaria		Agbo seller		Health center
Osho Tosin	Toyin Omotehinse	Ofin	40	Female	Married	None	Fishing		Yes	Mautin	Yes	4	False	False	False	True	True	True	True	True	Don't know	False	False	False	Malaria	1	0	0	0	0	0		Diarrhea	0	0	1	0	0	0	0	0	0		2	Malaria		Agbo seller		Other
Joke Daniel	Bola phillips	Otumara	38	Male	Married	Primary	Trader		Yes	Majemu oluwa	Yes	1	True	False	True	True	True	Don't know	False	False	Don't know	True	False	False	Malaria	1	0	0	0	0	0		Measels	0	0	0	1	0	0	0	0	0		2	Other	Headache	Chemist		Chemist
Bola Phillips	Queen Ogungbamila	Owode Ebute	65	Male	Married	Primary	Fishing		No				True	True	False	False	True	True	True	True	True	True	True	False	Typhoid	0	1	0	0	0	0		Diarrhea	0	0	1	0	0	0	0	0	0		1	Diarrhea		Health center		Agbo seller
Bola Philips	Queen ogungbamila	Owode Ebute	28	Female	Single	Secondary	Artisan		Yes	Grace	No		False	False	False	True	True	True	True	False	False	True	False	Don't know	Malaria	1	0	0	0	0	0		Typhoid	0	1	0	0	0	0	0	0	0		2	Typhoid		Chemist		Chemist
Bola phillips	Bola phillips	Owode Ebute	19	Female	Single	Secondary	Artisan		No				Don't know	True	False	True	True	True	True	True	True	False	False	True	Malaria	1	0	0	0	0	0		Measels	0	0	0	1	0	0	0	0	0		3	Malaria		Agbo seller		Agbo seller
Babalola Esther	Queen ogungbamila	Igbologun	40	Male	Married	Primary	Other	Security	No				True	True	False	True	True	True	Don't know	False	False	True	False	True	Malaria	1	0	0	0	0	0		Malaria	1	0	0	0	0	0	0	0	0		1	Malaria		Health center		Health center
Osho Tosin	Bola phillips	Ofin	23	Female	Single	Primary	Trader		No				True	True	True	True	True	Don't know	Don't know	True	True	Don't know	Don't know	True	Malaria	1	0	0	0	0	0		Malaria Other	1	0	0	0	0	1	0	0	0	Sexual infection	1	Malaria		Other	Nurse	Other
Anthonia Haruna	Toyin Omotehinse	Sagbo Kodji	40	Male	Married	None	Fishing		No				True	False	False	True	True	True	False	False	Don't know	True	False	True	Malaria	1	0	0	0	0	0		Malaria	1	0	0	0	0	0	0	0	0		0			Health center		Health center
Joke Daniel	Bola phillips	Otumara	44	Female	Married	None	Trader		Yes	Majemu oluwa	Yes	1	False	False	True	True	True	True	False	False	True	True	False	True	Diarrhea	0	0	0	1	0	0		Diarrhea	0	0	1	0	0	0	0	0	0		1	Malaria		Health center		Health center
Babalola esther	Bola phillips	Igbologun	45	Male	Married	Secondary	Artisan		Yes	Unity foundation	I don't know		True	False	True	True	True	True	False	False	False	True	False	True	Malaria	1	0	0	0	0	0		Malaria	1	0	0	0	0	0	0	0	0		1	Typhoid		Health center		Health center
Joke Daniel	Bola phillips	Otumara	40	Female	Married	Secondary	Artisan		Yes	Majemu oluwa	Yes	1	False	False	False	True	True	True	False	False	True	True	False	True	Malaria	1	0	0	0	0	0		Cough and Catarrh	0	0	0	0	0	0	0	1	0		0			Chemist		Chemist
Bola phillips	Bola phillips	Owode Ebute	36	Female	Married	Secondary	Trader		No				Don't know	True	False	True	True	True	True	True	False	True	True	True	Cough and Catarrh	0	0	0	0	0	1		Diabetes	0	0	0	0	0	0	0	0	1		2	Cough and Catarrh		Chemist		Chemist
Korolo monday	Korolo monday	Irede	50	Male	Married	Primary	Fishing		Yes	Unity	Yes	1	True	False	True	True	True	False	False	False	True	True	False	True	Malaria Cough and Catarrh	1	0	0	0	0	1		Typhoid Diarrhea	0	1	1	0	0	0	0	0	0		0			Agbo seller		Health center
Anthonia Haruna	Toyin Omotehinse	Sagbo Kodji	30	Female	Single	Secondary	Trader		No				True	False	True	True	True	True	False	False	False	True	False	True	Cough and Catarrh	0	0	0	0	0	1		Malaria	1	0	0	0	0	0	0	0	0		1	Malaria		Health center		Health center
Anthonia Haruna	Toyin Omotehinse	Sagbo Kodji	38	Male	Divorced	None	Artisan		No				False	False	False	True	True	True	True	False	False	True	False	Don't know	Malaria	1	0	0	0	0	0		Typhoid	0	1	0	0	0	0	0	0	0		0			Other	I don't know	Health center
Anthonia Haruna	Korolo Monday	Sagbo Kodji	55	Female	Married	None	Trader		Yes	Ireti logo	No		True	False	True	True	True	True	True	True	True	True	False	False	Measles	0	0	1	0	0	0		Cough and Catarrh	0	0	0	0	0	0	0	1	0		3	Diarrhea		Chemist		Chemist
Anthonia Haruna	Korolo Monday	Sagbo Kodji	40	Female	Married	Primary	Trader		No				True	False	True	True	True	True	True	True	True	True	False	True	Measles	0	0	1	0	0	0		Diarrhea	0	0	1	0	0	0	0	0	0		1	Diarrhea		Chemist		Chemist
Bola phillips	Bola phillips	Owode Ebute	39	Female	Married	Secondary	Trader		No				Don't know	True	False	True	True	True	True	True	False	True	True	True	Malaria	1	0	0	0	0	0		Malaria	1	0	0	0	0	0	0	0	0		2	Typhoid		Chemist		Chemist
Lawal abibat	Bola phillips	Orisunmibare	40	Female	Married	Primary	Trader		Yes	Bosere	Yes	1	True	True	True	True	True	True	False	True	False	True	False	False	Malaria	1	0	0	0	0	0		Diabetes	0	0	0	0	0	0	0	0	1		1	Typhoid		Chemist		Chemist
Bola phillips	Bola phillips	Owode Ebute	35	Female	Married	Secondary	Trader		No				Don't know	True	False	True	True	True	True	True	False	True	True	False	Malaria	1	0	0	0	0	0		Typhoid	0	1	0	0	0	0	0	0	0		2	Malaria		Chemist		Chemist
Osho Tosin	Bola phillips	Ofin	39	Female	Married	None	Trader		No				True	True	False	True	True	False	True	True	True	True	False	True	Malaria Measles	1	0	1	0	0	0		Malaria Other	1	0	0	0	0	1	0	0	0	Back pain	1	Malaria		Other	I don't know	Chemist
Sylvanus	Bola phillips	Sogunro	19	Female	Single	Secondary	Other	Student	Yes	God is good	No		False	False	True	True	True	True	False	False	False	False	False	False	Malaria	1	0	0	0	0	0		Typhoid	0	1	0	0	0	0	0	0	0		9	Other	Stomach pain	Other	Clinic	Chemist
Korolo monday	Korolo monday	Irede	25	Male	Single	Secondary	Artisan		Yes	Godwin	I don't know		True	False	False	True	True	Don't know	False	False	True	True	False	False	Measles	0	0	1	0	0	0		Typhoid	0	1	0	0	0	0	0	0	0		1	Typhoid		Chemist		Agbo seller
Joke Daniel	Bola phillips	Otumara	80	Female	Widow	None	Trader		Yes	Ifesowapo	No		True	False	False	True	True	True	False	False	False	True	False	True	Malaria	1	0	0	0	0	0		Malaria	1	0	0	0	0	0	0	0	0		2	Diarrhea		Chemist		Health center
[truncated: 56 more columns]

## Sheet: Sex
Sex	9	10	11	12	13	14	15	16	17	18	19	20
Male	Correct	Correct	Incorrect	Correct	Correct	Correct	Incorrect	Incorrect	Incorrect	Correct	Correct	Correct
Female	Incorrect	Incorrect	Incorrect	Correct	Correct	Correct	Correct	Correct	Correct	Correct	Correct	Incorrect
Female	Correct	Correct	Incorrect	Correct	Correct	Correct	Correct	Correct	Incorrect	Correct	Correct	Incorrect
Male	Incorrect	Incorrect	Incorrect	Correct	Correct	Correct	Incorrect	Incorrect	Incorrect	Correct	Correct	Correct
Male	Correct	Correct	Incorrect	Correct	Correct	Correct	Correct	Correct	Correct	Correct	Correct	Correct
Female	Correct	Correct	Incorrect	Correct	Correct	Correct	Correct	Incorrect	Incorrect	Incorrect	Correct	Correct
Male	Correct	Correct	Correct	Correct	Correct	Correct	Correct	Correct	Incorrect	Correct	Correct	Correct
Female	Incorrect	Incorrect	Incorrect	Correct	Correct	Correct	Incorrect	Correct	Incorrect	Incorrect	Incorrect	Correct
Male	Correct	Correct	Incorrect	Correct	Correct	Incorrect	Incorrect	Incorrect	Incorrect	Correct	Correct	Correct
Female	Incorrect	Correct	Incorrect	Correct	Correct	Correct	Correct	Correct	Incorrect	Incorrect	Correct	Incorrect
Female	Incorrect	Correct	Incorrect	Correct	Correct	Correct	Incorrect	Correct	Incorrect	Correct	Incorrect	Incorrect
Female	Incorrect	Correct	Incorrect	Correct	Correct	Correct	Incorrect	Correct	Correct	Correct	Correct	Correct
Female	Incorrect	Incorrect	Incorrect	Correct	Correct	Correct	Incorrect	Incorrect	Incorrect	Incorrect	Incorrect	Correct
Male	Incorrect	Incorrect	Incorrect	Correct	Correct	Correct	Incorrect	Incorrect	Incorrect	Incorrect	Correct	Correct
Female	Incorrect	Correct	Correct	Correct	Correct	Correct	Correct	Correct	Correct	Correct	Correct	Correct
Female	Incorrect	Correct	Correct	Correct	Correct	Incorrect	Correct	Correct	Incorrect	Correct	Correct	Incorrect
Male	Correct	Correct	Incorrect	Correct	Correct	Incorrect	Correct	Correct	Incorrect	Correct	Correct	Incorrect
Female	Incorrect	Correct	Incorrect	Correct	Correct	Correct	Incorrect	Correct	Incorrect	Correct	Correct	Incorrect
Female	Incorrect	Correct	Incorrect	Correct	Correct	Correct	Correct	Incorrect	Incorrect	Correct	Correct	Incorrect
Male	Correct	Correct	Incorrect	Correct	Correct	Correct	Incorrect	Correct	Incorrect	Correct	Correct	Incorrect
Female	Correct	Correct	Incorrect	Correct	Correct	Correct	Correct	Correct	Incorrect	Correct	Correct	Incorrect
Male	Incorrect	Incorrect	Correct	Incorrect	Correct	Incorrect	Incorrect	Incorrect	Incorrect	Incorrect	Incorrect	Correct
Female	Incorrect	Incorrect	Incorrect	Correct	Correct	Incorrect	Correct	Incorrect	Incorrect	Incorrect	Incorrect	Correct
Male	Incorrect	Incorrect	Correct	Correct	Correct	Incorrect	Incorrect	Incorrect	Incorrect	Incorrect	Incorrect	Correct
Female	Incorrect	Incorrect	Incorrect	Correct	Correct	Correct	Incorrect	Incorrect	Incorrect	Incorrect	Incorrect	Correct
Female	Incorrect	Incorrect	Incorrect	Correct	Correct	Incorrect	Incorrect	Incorrect	Incorrect	Incorrect	Incorrect	Correct
Female	Correct	Correct	Incorrect	Correct	Correct	Correct	Correct	Correct	Incorrect	Incorrect	Correct	Incorrect
Female	Incorrect	Correct	Incorrect	Correct	Correct	Correct	Correct	Correct	Incorrect	Correct	Correct	Incorrect
Male	Correct	Correct	Incorrect	Correct	Correct	Correct	Correct	Incorrect	Correct	Correct	Correct	Correct
Male	Incorrect	Correct	Incorrect	Correct	Correct	Correct	Correct	Incorrect	Incorrect	Correct	Correct	Incorrect
Male	Incorrect	Correct	Incorrect	Correct	Incorrect	Incorrect	Correct	Correct	Incorrect	Incorrect	Correct	Incorrect
Male	Correct	Correct	Incorrect	Correct	Correct	Correct	Incorrect	Incorrect	Incorrect	Correct	Correct	Correct
Female	Correct	Correct	Incorrect	Correct	Correct	Correct	Correct	Correct	Incorrect	Correct	Correct	Incorrect
Male	Incorrect	Incorrect	Incorrect	Correct	Correct	Incorrect	Incorrect	Incorrect	Incorrect	Incorrect	Incorrect	Correct
Male	Incorrect	Correct	Incorrect	Correct	Correct	Correct	Incorrect	Correct	Incorrect	Correct	Correct	Incorrect
Female	Incorrect	Incorrect	Incorrect	Correct	Correct	Correct	Correct	Correct	Correct	Correct	Correct	Correct
Female	Incorrect	Correct	Incorrect	Correct	Correct	Incorrect	Correct	Correct	Correct	Correct	Incorrect	Correct
Female	Correct	Correct	Correct	Correct	Correct	Incorrect	Correct	Correct	Incorrect	Correct	Correct	Correct
Female	Incorrect	Correct	Incorrect	Correct	Correct	Incorrect	Correct	Correct	Correct	Correct	Correct	Incorrect
Female	Incorrect	Correct	Correct	Correct	Correct	Incorrect	Correct	Correct	Incorrect	Correct	Correct	Incorrect
Female	Incorrect	Correct	Correct	Correct	Incorrect	Correct	Incorrect	Correct	Correct	Correct	Correct	Correct
Female	Incorrect	Incorrect	Incorrect	Correct	Correct	Correct	Correct	Correct	Incorrect	Correct	Correct	Incorrect
Male	Correct	Incorrect	Incorrect	Correct	Correct	Correct	Correct	Correct	Incorrect	Correct	Correct	Incorrect
Female	Incorrect	Correct	Incorrect	Incorrect	Correct	Correct	Incorrect	Incorrect	Incorrect	Correct	Correct	Incorrect
Male	Incorrect	Correct	Incorrect	Correct	Correct	Incorrect	Incorrect	Correct	Incorrect	Correct	Correct	Incorrect
Male	Incorrect	Correct	Incorrect	Correct	Correct	Incorrect	Incorrect	Correct	Incorrect	Correct	Correct	Incorrect
Male	Incorrect	Incorrect	Incorrect	Correct	Correct	Incorrect	Incorrect	Incorrect	Incorrect	Incorrect	Incorrect	Correct
Female	Correct	Correct	Correct	Correct	Correct	Correct	Correct	Correct	Incorrect	Correct	Correct	Correct
Male	Incorrect	Correct	Incorrect	Correct	Correct	Correct	Correct	Correct	Incorrect	Correct	Correct	Correct
Female	Incorrect	Correct	Incorrect	Correct	Incorrect	Correct	Correct	Correct	Correct	Correct	Correct	Correct
Female	Incorrect	Incorrect	Incorrect	Correct	Correct	Correct	Correct	Correct	Correct	Correct	Correct	Incorrect
Male	Correct	Correct	Incorrect	Correct	Correct	Correct	Incorrect	Incorrect	Correct	Correct	Correct	Correct
Female	Incorrect	Correct	Correct	Correct	Correct	Incorrect	Correct	Incorrect	Correct	Correct	Correct	Correct
Male	Correct	Correct	Incorrect	Correct	Incorrect	Correct	Incorrect	Incorrect	Correct	Correct	Correct	Incorrect
Female	Correct	Correct	Correct	Correct	Correct	Correct	Correct	Correct	Correct	Correct	Correct	Correct
Male	Incorrect	Correct	Correct	Correct	Correct	Correct	Incorrect	Incorrect	Incorrect	Correct	Correct	Incorrect
Female	Correct	Correct	Incorrect	Correct	Correct	Correct	Incorrect	Incorrect	Incorrect	Correct	Correct	Correct
Female	Correct	Correct	Incorrect	Correct	Correct	Correct	Correct	Correct	Correct	Correct	Correct	Correct
Male	Incorrect	Incorrect	Incorrect	Correct	Correct	Correct	Correct	Incorrect	Incorrect	Correct	Correct	Incorrect
Female	Correct	Correct	Incorrect	Correct	Correct	Correct	Correct	Incorrect	Incorrect	Correct	Correct	Correct
Female	Correct	Correct	Incorrect	Correct	Correct	Correct	Correct	Correct	Correct	Correct	Correct	Correct
Female	Incorrect	Incorrect	Incorrect	Correct	Correct	Correct	Incorrect	Correct	Correct	Correct	Correct	Correct
Male	Incorrect	Incorrect	Incorrect	Correct	Correct	Correct	Correct	Correct	Correct	Correct	Correct	Correct
Male	Incorrect	Correct	Incorrect	Correct	Correct	Correct	Correct	Correct	Incorrect	Correct	Incorrect	Correct
Male	Incorrect	Correct	Correct	Correct	Correct	Incorrect	Correct	Correct	Incorrect	Correct	Correct	Incorrect
Female	Incorrect	Correct	Incorrect	Correct	Correct	Incorrect	Incorrect	Correct	Incorrect	Correct	Correct	Correct
Male	Correct	Correct	Incorrect	Correct	Correct	Correct	Incorrect	Correct	Correct	Correct	Correct	Correct
Female	Correct	Incorrect	Incorrect	Correct	Correct	Correct	Correct	Correct	Incorrect	Correct	Correct	Incorrect
Male	Correct	Correct	Incorrect	Correct	Correct	Correct	Incorrect	Incorrect	Incorrect	Correct	Correct	Incorrect
Male	Incorrect	Correct	Incorrect	Correct	Correct	Correct	Correct	Correct	Incorrect	Correct	Correct	Incorrect
Female	Correct	Correct	Incorrect	Correct	Correct	Correct	Incorrect	Incorrect	Correct	Correct	Correct	Incorrect
Female	Correct	Correct	Incorrect	Correct	Correct	Correct	Incorrect	Correct	Incorrect	Correct	Correct	Incorrect
Female	Incorrect	Correct	Incorrect	Correct	Correct	Correct	Correct	Incorrect	Incorrect	Correct	Correct	Incorrect
Male	Correct	Correct	Incorrect	Correct	Correct	Correct	Incorrect	Correct	Correct	Correct	Correct	Correct
Male	Correct	Correct	Incorrect	Correct	Correct	Correct	Incorrect	Incorrect	Incorrect	Correct	Correct	Incorrect
Male	Correct	Correct	Incorrect	Correct	Correct	Correct	Correct	Incorrect	Incorrect	Correct	Correct	Correct
Female	Correct	Correct	Incorrect	Correct	Correct	Correct	Incorrect	Incorrect	Correct	Correct	Correct	Correct
Female	Correct	Correct	Incorrect	Correct	Correct	Correct	Incorrect	Incorrect	Incorrect	Correct	Correct	Correct
Male	Correct	Correct	Incorrect	Correct	Correct	Correct	Incorrect	Incorrect	Correct	Correct	Correct	Incorrect
Female	Correct	Correct	Incorrect	Correct	Correct	Correct	Incorrect	Correct	Incorrect	Correct	Correct	Incorrect
Female	Correct	Correct	Incorrect	Correct	Correct	Correct	Incorrect	Incorrect	Incorrect	Correct	Correct	Incorrect
Male	Correct	Correct	Incorrect	Correct	Correct	Correct	Incorrect	Correct	Incorrect	Correct	Correct	Correct
Female	Correct	Correct	Incorrect	Correct	Correct	Correct	Correct	Correct	Correct	Correct	Correct	Correct
Female	Incorrect	Correct	Incorrect	Correct	Correct	Correct	Incorrect	Incorrect	Correct	Correct	Correct	Incorrect
Male	Correct	Correct	Incorrect	Correct	Correct	Correct	Incorrect	Correct	Incorrect	Incorrect	Correct	Incorrect
Male	Incorrect	Correct	Incorrect	Correct	Correct	Correct	Incorrect	Incorrect	Incorrect	Correct	Correct	Correct
Male	Correct	Correct	Incorrect	Correct	Correct	Correct	Incorrect	Incorrect	Incorrect	Correct	Correct	Incorrect
Female	Incorrect	Correct	Incorrect	Correct	Correct	Correct	Correct	Correct	Incorrect	Correct	Correct	Incorrect
Female	Correct	Correct	Incorrect	Correct	Correct	Correct	Correct	Correct	Incorrect	Correct	Correct	Incorrect
Male	Incorrect	Correct	Incorrect	Correct	Correct	Correct	Correct	Incorrect	Incorrect	Correct	Correct	Incorrect
Female	Incorrect	Correct	Incorrect	Correct	Correct	Correct	Correct	Correct	Incorrect	Correct	Correct	Incorrect
Male	Incorrect	Correct	Incorrect	Correct	Correct	Correct	Correct	Correct	Incorrect	Correct	Correct	Incorrect
Male	Incorrect	Correct	Incorrect	Correct	Correct	Correct	Correct	Incorrect	Incorrect	Correct	Correct	Incorrect
Female	Correct	Correct	Incorrect	Correct	Correct	Correct	Incorrect	Incorrect	Incorrect	Correct	Correct	Incorrect
Female	Correct	Correct	Incorrect	Correct	Correct	Correct	Correct	Correct	Correct	Correct	Correct	Incorrect
Female	Correct	Correct	Incorrect	Correct	Correct	Correct	Incorrect	Correct	Correct	Correct	Correct	Incorrect
Male	Correct	Correct	Incorrect	Correct	Correct	Correct	Incorrect	Correct	Incorrect	Correct	Correct	Correct
Male	Correct	Correct	Incorrect	Correct	Correct	Correct	Correct	Incorrect	Incorrect	Correct	Correct	Incorrect
Male	Incorrect	Correct	Incorrect	Correct	Correct	Correct	Correct	Correct	Incorrect	Correct	Incorrect	Incorrect
Male	Incorrect	Correct	Correct	Correct	Correct	Correct	Correct	Correct	Correct	Correct	Correct	Incorrect
Male	Correct	Correct	Incorrect	Correct	Correct	Correct	Correct	Incorrect	Incorrect	Correct	Correct	Incorrect
Female	Incorrect	Correct	Incorrect	Correct	Correct	Correct	Correct	Correct	Correct	Correct	Correct	Incorrect
Female	Correct	Correct	Incorrect	Correct	Incorrect	Correct	Correct	Correct	Incorrect	Incorrect	Correct	Incorrect
Male	Incorrect	Incorrect	Incorrect	Correct	Correct	Correct	Correct	Incorrect	Incorrect	Incorrect	Correct	Incorrect
Female	Correct	Correct	Incorrect	Correct	Incorrect	Correct	Incorrect	Correct	Incorrect	Correct	Correct	Incorrect
Female	Incorrect	Correct	Incorrect	Correct	Incorrect	Correct	Incorrect	Incorrect	Correct	Incorrect	Correct	Correct
Male	Correct	Correct	Incorrect	Correct	Correct	Correct	Correct	Correct	Incorrect	Correct	Correct	Correct
Male	Correct	Correct	Correct	Correct	Correct	Incorrect	Incorrect	Incorrect	Incorrect	Correct	Correct	Correct
Male	Correct	Correct	Incorrect	Correct	Correct	Correct	Correct	Correct	Correct	Correct	Correct	Correct
Female	Correct	Correct	Incorrect	Correct	Correct	Correct	Incorrect	Correct	Correct	Correct	Correct	Correct
Female	Correct	Correct	Incorrect	Correct	Incorrect	Correct	Correct	Correct	Incorrect	Incorrect	Incorrect	Incorrect
Male	Correct	Correct	Incorrect	Correct	Correct	Correct	Correct	Correct	Incorrect	Correct	Correct	Incorrect
Female	Correct	Correct	Correct	Correct	Correct	Incorrect	Incorrect	Correct	Correct	Correct	Correct	Correct
Male	Correct	Incorrect	Correct	Correct	Correct	Correct	Correct	Correct	Incorrect	Correct	Correct	Correct
Female	Incorrect	Incorrect	Incorrect	Correct	Correct	Correct	Incorrect	Incorrect	Incorrect	Incorrect	Incorrect	Incorrect
Female	Incorrect	Incorrect	Incorrect	Correct	Correct	Correct	Incorrect	Correct	Incorrect	Correct	Correct	Correct
Female	Incorrect	Incorrect	Incorrect	Correct	Correct	Correct	Incorrect	Incorrect	Correct	Correct	Correct	Incorrect
Male	Incorrect	Correct	Incorrect	Correct	Correct	Correct	Correct	Correct	Incorrect	Correct	Correct	Correct
Female	Incorrect	Correct	Incorrect	Correct	Correct	Incorrect	Correct	Incorrect	Incorrect	Correct	Correct	Incorrect
Male	Correct	Correct	Correct	Correct	Correct	Correct	Incorrect	Correct	Incorrect	Correct	Correct	Correct
Female	Incorrect	Incorrect	Incorrect	Correct	Correct	Correct	Correct	Incorrect	Incorrect	Correct	Correct	Correct
Male	Incorrect	Incorrect	Correct	Correct	Correct	Correct	Correct	Correct	Incorrect	Correct	Correct	Correct
Male	Incorrect	Correct	Correct	Correct	Correct	Correct	Correct	Correct	Correct	Correct	Correct	Incorrect
Male	Incorrect	Incorrect	Incorrect	Correct	Correct	Correct	Correct	Incorrect	Incorrect	Correct	Correct	Incorrect
Male	Correct	Correct	Incorrect	Incorrect	Correct	Correct	Correct	Incorrect	Incorrect	Incorrect	Incorrect	Incorrect
Male	Incorrect	Incorrect	Correct	Correct	Correct	Incorrect	Correct	Incorrect	Incorrect	Incorrect	Incorrect	Correct
Male	Correct	Correct	Correct	Correct	Correct	Incorrect	Correct	Correct	Correct	Correct	Correct	Correct
Female	Correct	Correct	Incorrect	Correct	Correct	Correct	Correct	Correct	Incorrect	Correct	Incorrect	Correct
Female	Correct	Correct	Correct	Correct	Correct	Correct	Correct	Correct	Correct	Correct	Correct	Correct
Male	Incorrect	Incorrect	Incorrect	Correct	Correct	Incorrect	Incorrect	Incorrect	Incorrect	Incorrect	Incorrect	Incorrect
Female	Correct	Correct	Correct	Incorrect	Correct	Correct	Correct	Correct	Incorrect	Correct	Incorrect	Correct
Male	Incorrect	Correct	Incorrect	Correct	Correct	Correct	Correct	Correct	Incorrect	Correct	Correct	Incorrect
Male	Incorrect	Correct	Correct	Correct	Correct	Incorrect	Correct	Correct	Incorrect	Correct	Correct	Correct
Female	Incorrect	Incorrect	Incorrect	Correct	Correct	Correct	Incorrect	Incorrect	Incorrect	Correct	Incorrect	Incorrect
Female	Incorrect	Incorrect	Incorrect	Correct	Correct	Correct	Incorrect	Incorrect	Incorrect	Correct	Correct	Correct
Female	Incorrect	Incorrect	Incorrect	Correct	Correct	Correct	Incorrect	Incorrect	Incorrect	Correct	Correct	Correct
Female	Correct	Correct	Incorrect	Correct	Incorrect	Incorrect	Incorrect	Incorrect	Incorrect	Correct	Correct	Incorrect
Male	Correct	Correct	Incorrect	Correct	Correct	Correct	Incorrect	Correct	Correct	Correct	Correct	Correct
Female	Incorrect	Incorrect	Incorrect	Correct	Correct	Correct	Correct	Incorrect	Incorrect	Correct	Correct	Correct
Male	Incorrect	Incorrect	Incorrect	Correct	Correct	Correct	Correct	Incorrect	Incorrect	Correct	Correct	Correct
Female	Correct	Correct	Incorrect	Correct	Correct	Correct	Correct	Correct	Incorrect	Correct	Correct	Incorrect
Female	Incorrect	Correct	Incorrect	Correct	Correct	Correct	Incorrect	Incorrect	Incorrect	Correct	Correct	Incorrect
Male	Incorrect	Correct	Correct	Correct	Correct	Correct	Correct	Correct	Incorrect	Correct	Correct	Correct
Male	Incorrect	Correct	Incorrect	Correct	Correct	Correct	Correct	Correct	Incorrect	Correct	Correct	Correct
Female	Correct	Correct	Incorrect	Correct	Correct	Correct	Incorrect	Incorrect	Incorrect	Correct	Correct	Correct
Female	Incorrect	Incorrect	Incorrect	Correct	Correct	Correct	Correct	Correct	Correct	Correct	Correct	Incorrect
Male	Correct	Correct	Correct	Correct	Correct	Incorrect	Correct	Incorrect	Incorrect	Correct	Incorrect	Correct
Female	Correct	Correct	Incorrect	Correct	Correct	Correct	Incorrect	Incorrect	Incorrect	Correct	Correct	Correct
Female	Incorrect	Incorrect	Incorrect	Correct	Correct	Correct	Incorrect	Incorrect	Incorrect	Correct	Correct	Incorrect
Female	Incorrect	Correct	Correct	Correct	Correct	Correct	Incorrect	Incorrect	Incorrect	Correct	Correct	Incorrect
Male	Incorrect	Correct	Incorrect	Correct	Correct	Correct	Incorrect	Correct	Incorrect	Correct	Incorrect	Correct
Male	Incorrect	Correct	Correct	Correct	Correct	Correct	Incorrect	Incorrect	Incorrect	Correct	Correct	Correct
Male	Incorrect	Incorrect	Incorrect	Correct	Correct	Correct	Correct	Incorrect	Incorrect	Correct	Correct	Incorrect
Female	Correct	Correct	Incorrect	Correct	Correct	Correct	Incorrect	Correct	Correct	Correct	Correct	Correct
Male	Incorrect	Correct	Incorrect	Correct	Correct	Incorrect	Incorrect	Incorrect	Incorrect	Correct	Correct	Correct
Male	Incorrect	Correct	Incorrect	Correct	Correct	Correct	Incorrect	Incorrect	Incorrect	Correct	Correct	Incorrect
Male	Incorrect	Correct	Incorrect	Correct	Correct	Correct	Incorrect	Correct	Incorrect	Correct	Incorrect	Correct
Male	Incorrect	Correct	Incorrect	Correct	Correct	Correct	Incorrect	Incorrect	Incorrect	Correct	Correct	Incorrect
Female	Incorrect	Incorrect	Correct	Incorrect	Correct	Correct	Correct	Incorrect	Incorrect	Correct	Incorrect	Incorrect
Male	Correct	Correct	Correct	Correct	Correct	Correct	Correct	Correct	Incorrect	Correct	Correct	Correct
Female	Correct	Correct	Incorrect	Correct	Correct	Correct	Incorrect	Incorrect	Incorrect	Correct	Incorrect	Incorrect
Female	Correct	Correct	Incorrect	Correct	Correct	Correct	Correct	Incorrect	Incorrect	Incorrect	Correct	Correct
Male	Incorrect	Correct	Incorrect	Correct	Correct	Incorrect	Incorrect	Correct	Correct	Correct	Correct	Incorrect
Male	Correct	Correct	Correct	Correct	Correct	Correct	Correct	Correct	Correct	Correct	Correct	Correct
Male	Correct	Correct	Correct	Correct	Correct	Correct	Correct	Correct	Correct	Correct	Correct	Correct
Female	Correct	Correct	Incorrect	Correct	Correct	Correct	Correct	Incorrect	Incorrect	Incorrect	Correct	Correct
Female	Incorrect	Incorrect	Incorrect	Correct	Correct	Incorrect	Incorrect	Incorrect	Correct	Correct	Incorrect	Incorrect
Female	Incorrect	Incorrect	Incorrect	Correct	Correct	Correct	Correct	Correct	Incorrect	Correct	Incorrect	Incorrect
Male	Incorrect	Incorrect	Incorrect	Correct	Correct	Correct	Correct	Correct	Incorrect	Correct	Correct	Correct
Male	Incorrect	Incorrect	Incorrect	Correct	Correct	Correct	Incorrect	Correct	Incorrect	Correct	Correct	Correct
Male	Incorrect	Correct	Incorrect	Correct	Correct	Correct	Correct	Correct	Incorrect	Correct	Correct	Correct
Female	Correct	Correct	Incorrect	Correct	Correct	Correct	Correct	Correct	Incorrect	Correct	Correct	Incorrect
Female	Incorrect	Incorrect	Incorrect	Correct	Correct	Correct	Correct	Incorrect	Incorrect	Correct	Correct	Incorrect
Female	Correct	Correct	Incorrect	Correct	Correct	Correct	Correct	Correct	Correct	Correct	Correct	Incorrect
Female	Correct	Correct	Incorrect	Correct	Correct	Correct	Incorrect	Correct	Correct	Correct	Correct	Incorrect
Male	Incorrect	Incorrect	Incorrect	Correct	Correct	Correct	Correct	Correct	Correct	Correct	Correct	Correct
Female	Correct	Correct	Correct	Correct	Correct	Correct	Correct	Correct	Correct	Correct	Correct	Correct
Male	Correct	Correct	Incorrect	Correct	Correct	Incorrect	Incorrect	Incorrect	Incorrect	Incorrect	Correct	Incorrect
Male	Correct	Correct	Incorrect	Correct	Correct	Correct	Correct	Incorrect	Incorrect	Correct	Correct	Correct
Male	Correct	Correct	Incorrect	Correct	Correct	Correct	Correct	Correct	Incorrect	Correct	Correct	Correct
Male	Incorrect	Correct	Incorrect	Correct	Correct	Correct	Correct	Correct	Correct	Correct	Incorrect	Correct
Male	Correct	Correct	Incorrect	Correct	Correct	Correct	Correct	Incorrect	Incorrect	Correct	Correct	Incorrect
Male	Incorrect	Correct	Incorrect	Correct	Correct	Correct	Incorrect	Correct	Incorrect	Correct	Correct	Correct
Male	Incorrect	Correct	Incorrect	Correct	Correct	Correct	Incorrect	Incorrect	Incorrect	Correct	Correct	Incorrect
Female	Incorrect	Correct	Incorrect	Correct	Correct	Correct	Incorrect	Incorrect	Incorrect	Correct	Correct	Correct
Female	Incorrect	Incorrect	Incorrect	Correct	Correct	Correct	Incorrect	Incorrect	Incorrect	Correct	Correct	Correct
Female	Incorrect	Correct	Incorrect	Correct	Correct	Incorrect	Incorrect	Correct	Incorrect	Correct	Incorrect	Incorrect
Female	Incorrect	Correct	Incorrect	Correct	Correct	Incorrect	Incorrect	Incorrect	Incorrect	Incorrect	Incorrect	Incorrect
Female	Correct	Correct	Incorrect	Correct	Correct	Correct	Incorrect	Incorrect	Correct	Correct	Correct	Correct
Female	Incorrect	Correct	Incorrect	Correct	Correct	Correct	Incorrect	Incorrect	Correct	Correct	Correct	Correct
Male	Incorrect	Correct	Incorrect	Correct	Correct	Incorrect	Incorrect	Correct	Incorrect	Correct	Incorrect	Incorrect
Female	Correct	Correct	Incorrect	Correct	Correct	Correct	Correct	Incorrect	Incorrect	Correct	Correct	Correct
Male	Correct	Correct	Incorrect	Incorrect	Correct	Correct	Incorrect	Incorrect	Incorrect	Incorrect	Correct	Correct
Female	Incorrect	Incorrect	Incorrect	Correct	Correct	Incorrect	Incorrect	Incorrect	Incorrect	Incorrect	Incorrect	Correct
Female	Incorrect	Incorrect	Incorrect	Incorrect	Correct	Incorrect	Incorrect	Incorrect	Incorrect	Incorrect	Incorrect	Incorrect
Female	Incorrect	Incorrect	Incorrect	Correct	Correct	Incorrect	Incorrect	Incorrect	Incorrect	Incorrect	Incorrect	Correct
Male	Incorrect	Correct	Correct	Correct	Incorrect	Incorrect	Correct	Correct	Incorrect	Incorrect	Incorrect	Incorrect
Female	Correct	Correct	Incorrect	Correct	Correct	Correct	Incorrect	Incorrect	Incorrect	Incorrect	Correct	Correct
Male	Correct	Correct	Incorrect	Correct	Correct	Correct	Correct	Correct	Correct	Correct	Correct	Correct
Female	Correct	Correct	Correct	Correct	Correct	Correct	Correct	Correct	Correct	Correct	Correct	Correct
Female	Correct	Correct	Incorrect	Correct	Correct	Correct	Incorrect	Incorrect	Incorrect	Incorrect	Correct	Correct
Female	Correct	Correct	Incorrect	Correct	Correct	Correct	Incorrect	Incorrect	Incorrect	Incorrect	Correct	Correct
Male	Incorrect	Correct	Incorrect	Correct	Correct	Correct	Incorrect	Correct	Incorrect	Correct	Correct	Incorrect
Female	Correct	Correct	Incorrect	Correct	Correct	Correct	Correct	Correct	Incorrect	Correct	Correct	Correct
Female	Correct	Correct	Incorrect	Correct	Correct	Correct	Incorrect	Incorrect	Incorrect	Correct	Correct	Correct
Male	Correct	Correct	Incorrect	Correct	Correct	Correct	Correct	Correct	Correct	Correct	Correct	Correct
Male	Incorrect	Correct	Incorrect	Correct	Correct	Incorrect	Correct	Correct	Incorrect	Correct	Correct	Incorrect
Female	Incorrect	Incorrect	Correct	Correct	Correct	Correct	Correct	Correct	Incorrect	Correct	Correct	Correct
Male	Correct	Correct	Incorrect	Correct	Incorrect	Correct	Incorrect	Incorrect	Incorrect	Incorrect	Incorrect	Correct
Male	Correct	Correct	Incorrect	Correct	Correct	Incorrect	Incorrect	Correct	Incorrect	Correct	Correct	Incorrect
Female	Correct	Correct	Incorrect	Correct	Correct	Correct	Correct	Correct	Incorrect	Correct	Correct	Incorrect
Male	Incorrect	Incorrect	Incorrect	Correct	Correct	Incorrect	Correct	Incorrect	Correct	Correct	Correct	Correct
Male	Correct	Correct	Correct	Correct	Correct	Correct	Incorrect	Correct	Incorrect	Incorrect	Correct	Correct
Male	Incorrect	Incorrect	Incorrect	Correct	Correct	Incorrect	Incorrect	Incorrect	Incorrect	Incorrect	Incorrect	Correct
Male	Correct	Correct	Correct	Correct	Correct	Correct	Incorrect	Incorrect	Incorrect	Correct	Correct	Incorrect
Female	Incorrect	Incorrect	Incorrect	Correct	Correct	Incorrect	Incorrect	Incorrect	Incorrect	Correct	Correct	Correct
Female	Correct	Correct	Incorrect	Correct	Correct	Correct	Correct	Correct	Incorrect	Correct	Correct	Correct
Male	Incorrect	Correct	Incorrect	Correct	Correct	Correct	Incorrect	Correct	Incorrect	Correct	Correct	Incorrect
Female	Incorrect	Incorrect	Incorrect	Correct	Correct	Correct	Correct	Correct	Correct	Incorrect	Correct	Correct
Female	Incorrect	Correct	Correct	Correct	Correct	Correct	Incorrect	Correct	Incorrect	Correct	Incorrect	Incorrect
Female	Incorrect	Incorrect	Incorrect	Correct	Correct	Incorrect	Incorrect	Incorrect	Incorrect	Incorrect	Incorrect	Correct
Male	Incorrect	Incorrect	Incorrect	Correct	Correct	Incorrect	Incorrect	Incorrect	Incorrect	Incorrect	Incorrect	Correct
Female	Correct	Correct	Incorrect	Correct	Correct	Correct	Correct	Incorrect	Incorrect	Incorrect	Incorrect	Incorrect
Male	Correct	Correct	Correct	Correct	Correct	Correct	Incorrect	Correct	Incorrect	Incorrect	Correct	Correct
Male	Correct	Incorrect	Incorrect	Correct	Correct	Correct	Incorrect	Incorrect	Incorrect	Incorrect	Incorrect	Correct
Male	Incorrect	Incorrect	Incorrect	Correct	Correct	Incorrect	Correct	Incorrect	Correct	Correct	Correct	Correct
Male	Correct	Correct	Incorrect	Correct	Correct	Correct	Incorrect	Incorrect	Incorrect	Correct	Correct	Correct
Male	Incorrect	Incorrect	Incorrect	Correct	Correct	Correct	Correct	Correct	Incorrect	Correct	Correct	Incorrect
Female	Incorrect	Incorrect	Correct	Correct	Correct	Incorrect	Correct	Correct	Correct	Correct	Correct	Correct
Female	Correct	Incorrect	Incorrect	Correct	Correct	Incorrect	Correct	Correct	Incorrect	Correct	Correct	Correct
Male	Incorrect	Incorrect	Incorrect	Correct	Correct	Correct	Incorrect	Incorrect	Incorrect	Correct	Incorrect	Incorrect
Female	Incorrect	Incorrect	Incorrect	Correct	Correct	Correct	Correct	Incorrect	Incorrect	Correct	Correct	Incorrect
Female	Incorrect	Correct	Incorrect	Correct	Correct	Correct	Correct	Correct	Incorrect	Correct	Correct	Incorrect
Female	Correct	Correct	Incorrect	Correct	Correct	Correct	Correct	Correct	Incorrect	Correct	Correct	Incorrect
Female	Incorrect	Incorrect	Incorrect	Correct	Correct	Correct	Correct	Correct	Incorrect	Correct	Correct	Incorrect
Female	Correct	Correct	Incorrect	Correct	Correct	Correct	Correct	Correct	Correct	Correct	Correct	Correct
Female	Incorrect	Correct	Incorrect	Correct	Correct	Correct	Incorrect	Incorrect	Incorrect	Correct	Incorrect	Correct
Male	Incorrect	Correct	Incorrect	Correct	Correct	Correct	Incorrect	Incorrect	Incorrect	Correct	Correct	Incorrect
Male	Incorrect	Correct	Incorrect	Correct	Correct	Correct	Incorrect	Incorrect	Incorrect	Correct	Correct	Incorrect
Female	Incorrect	Correct	Incorrect	Correct	Correct	Correct	Incorrect	Incorrect	Incorrect	Correct	Correct	Incorrect
Male	Incorrect	Correct	Incorrect	Correct	Correct	Correct	Correct	Correct	Incorrect	Correct	Correct	Incorrect
Female	Incorrect	Correct	Correct	Correct	Correct	Correct	Incorrect	Correct	Incorrect	Correct	Correct	Incorrect
Female	Incorrect	Correct	Incorrect	Correct	Correct	Correct	Incorrect	Incorrect	Incorrect	Correct	Correct	Incorrect
Female	Incorrect	Correct	Incorrect	Correct	Correct	Correct	Incorrect	Incorrect	Incorrect	Correct	Correct	Correct
Female	Incorrect	Correct	Incorrect	Correct	Correct	Correct	Incorrect	Incorrect	Incorrect	Correct	Correct	Incorrect
Male	Incorrect	Correct	Correct	Correct	Correct	Correct	Incorrect	Correct	Correct	Correct	Correct	Correct
Male	Correct	Correct	Correct	Correct	Correct	Correct	Correct	Correct	Correct	Correct	Correct	Correct
Male	Incorrect	Correct	Incorrect	Correct	Incorrect	Incorrect	Correct	Correct	Incorrect	Incorrect	Incorrect	Incorrect
Male	Incorrect	Correct	Incorrect	Correct	Correct	Incorrect	Incorrect	Incorrect	Incorrect	Correct	Correct	Incorrect
Male	Incorrect	Incorrect	Incorrect	Correct	Correct	Incorrect	Incorrect	Incorrect	Incorrect	Incorrect	Incorrect	Correct
Female	Incorrect	Correct	Correct	Correct	Correct	Incorrect	Incorrect	Correct	Incorrect	Correct	Correct	Incorrect
Female	Correct	Correct	Incorrect	Correct	Correct	Correct	Incorrect	Incorrect	Incorrect	Incorrect	Correct	Correct
Male	Correct	Correct	Incorrect	Correct	Correct	Incorrect	Incorrect	Incorrect	Incorrect	Incorrect	Incorrect	Incorrect
Female	Correct	Correct	Correct	Correct	Correct	Incorrect	Correct	Correct	Incorrect	Correct	Incorrect	Correct
Female	Incorrect	Incorrect	Correct	Correct	Correct	Incorrect	Incorrect	Incorrect	Incorrect	Incorrect	Incorrect	Correct
Female	Incorrect	Incorrect	Incorrect	Correct	Correct	Incorrect	Incorrect	Incorrect	Incorrect	Correct	Correct	Correct
Female	Correct	Correct	Correct	Correct	Correct	Correct	Incorrect	Incorrect	Incorrect	Incorrect	Correct	Incorrect
Male	Incorrect	Correct	Incorrect	Correct	Correct	Correct	Incorrect	Incorrect	Correct	Correct	Incorrect	Incorrect
Female	Incorrect	Correct	Incorrect	Correct	Correct	Correct	Correct	Correct	Correct	Correct	Correct	Correct
Male	Incorrect	Incorrect	Incorrect	Correct	Correct	Correct	Correct	Incorrect	Incorrect	Correct	Correct	Incorrect
Male	Incorrect	Incorrect	Incorrect	Correct	Correct	Correct	Correct	Incorrect	Incorrect	Correct	Correct	Correct
Female	Incorrect	Correct	Correct	Correct	Correct	Incorrect	Correct	Correct	Incorrect	Correct	Correct	Incorrect
Male	Incorrect	Correct	Incorrect	Correct	Correct	Incorrect	Correct	Correct	Incorrect	Correct	Correct	Incorrect
Female	Correct	Correct	Incorrect	Correct	Correct	Correct	Incorrect	Correct	Correct	Incorrect	Incorrect	Incorrect
Male	Correct	Correct	Incorrect	Correct	Correct	Correct	Incorrect	Correct	Incorrect	Correct	Correct	Correct
Male	Incorrect	Correct	Incorrect	Correct	Correct	Correct	Correct	Correct	Correct	Correct	Correct	Incorrect
Male	Incorrect	Incorrect	Incorrect	Correct	Correct	Incorrect	Incorrect	Incorrect	Incorrect	Correct	Correct	Correct
Female	Correct	Correct	Correct	Correct	Correct	Incorrect	Incorrect	Correct	Correct	Correct	Correct	Incorrect
Female	Incorrect	Correct	Correct	Correct	Correct	Correct	Incorrect	Correct	Incorrect	Correct	Correct	Correct
Female	Correct	Incorrect	Correct	Correct	Correct	Correct	Correct	Correct	Incorrect	Correct	Correct	Correct
Male	Correct	Correct	Correct	Correct	Correct	Correct	Correct	Correct	Incorrect	Correct	Correct	Correct
Male	Incorrect	Correct	Correct	Correct	Correct	Correct	Incorrect	Incorrect	Correct	Correct	Correct	Correct
Male	Incorrect	Correct	Correct	Correct	Correct	Incorrect	Correct	Correct	Correct	Correct	Correct	Correct
Male	Incorrect	Correct	Correct	Correct	Correct	Correct	Correct	Correct	Correct	Correct	Incorrect	Correct
Male	Correct	Correct	Incorrect	Incorrect	Correct	Correct	Incorrect	Incorrect	Incorrect	Correct	Incorrect	Correct
Female	Correct	Correct	Incorrect	Correct	Correct	Correct	Correct	Correct	Correct	Correct	Incorrect	Incorrect
Female	Incorrect	Correct	Correct	Correct	Correct	Incorrect	Correct	Correct	Correct	Correct	Correct	Correct
Male	Incorrect	Correct	Incorrect	Correct	Correct	Correct	Correct	Incorrect	Incorrect	Correct	Correct	Correct
Male	Incorrect	Incorrect	Incorrect	Correct	Correct	Incorrect	Incorrect	Incorrect	Incorrect	Correct	Correct	Correct
Male	Incorrect	Correct	Correct	Correct	Correct	Incorrect	Correct	Correct	Correct	Correct	Correct	Correct
Male	Incorrect	Correct	Correct	Correct	Correct	Incorrect	Correct	Incorrect	Incorrect	Correct	Correct	Correct
Female	Incorrect	Correct	Incorrect	Correct	Correct	Incorrect	Incorrect	Incorrect	Correct	Correct	Correct	Correct
Male	Incorrect	Correct	Correct	Correct	Correct	Correct	Correct	Incorrect	Incorrect	Correct	Correct	Correct
Male	Incorrect	Correct	Incorrect	Correct	Correct	Correct	Correct	Correct	Incorrect	Correct	Correct	Correct
Female	Incorrect	Correct	Incorrect	Correct	Correct	Correct	Correct	Correct	Incorrect	Correct	Correct	Correct
Female	Incorrect	Correct	Correct	Correct	Correct	Correct	Correct	Correct	Correct	Correct	Correct	Correct
Female	Incorrect	Correct	Incorrect	Correct	Correct	Correct	Incorrect	Correct	Incorrect	Correct	Correct	Incorrect
Male	Incorrect	Correct	Incorrect	Correct	Correct	Correct	Correct	Correct	Incorrect	Correct	Correct	Incorrect
Female	Correct	Correct	Incorrect	Correct	Correct	Incorrect	Correct	Correct	Incorrect	Correct	Correct	Incorrect
Male	Correct	Correct	Correct	Correct	Correct	Correct	Correct	Correct	Correct	Correct	Correct	Correct
Female	Incorrect	Incorrect	Incorrect	Correct	Correct	Correct	Incorrect	Incorrect	Incorrect	Correct	Incorrect	Correct
Female	Incorrect	Correct	Incorrect	Correct	Correct	Correct	Incorrect	Correct	Incorrect	Correct	Correct	Correct
Male	Incorrect	Correct	Incorrect	Correct	Correct	Incorrect	Incorrect	Correct	Incorrect	Correct	Correct	Incorrect
Male	Incorrect	Correct	Incorrect	Incorrect	Correct	Correct	Correct	Incorrect	Incorrect	Correct	Incorrect	Incorrect
Male	Incorrect	Incorrect	Incorrect	Correct	Correct	Correct	Incorrect	Incorrect	Incorrect	Incorrect	Incorrect	Correct
Male	Incorrect	Correct	Incorrect	Correct	Correct	Correct	Correct	Incorrect	Incorrect	Correct	Correct	Incorrect
Female	Incorrect	Correct	Incorrect	Correct	Correct	Correct	Correct	Correct	Incorrect	Correct	Incorrect	Correct
Male	Correct	Correct	Incorrect	Correct	Correct	Correct	Incorrect	Correct	Correct	Correct	Correct	Incorrect
Male	Incorrect	Incorrect	Incorrect	Correct	Correct	Incorrect	Incorrect	Incorrect	Incorrect	Incorrect	Incorrect	Correct
Male	Correct	Correct	Incorrect	Correct	Correct	Incorrect	Incorrect	Incorrect	Incorrect	Correct	Correct	Incorrect
Male	Correct	Correct	Incorrect	Correct	Correct	Correct	Incorrect	Incorrect	Incorrect	Incorrect	Correct	Correct
Female	Incorrect	Incorrect	Incorrect	Correct	Correct	Correct	Incorrect	Incorrect	Incorrect	Incorrect	Correct	Correct
Female	Correct	Correct	Incorrect	Correct	Correct	Correct	Correct	Incorrect	Incorrect	Correct	Correct	Correct
Male	Correct	Correct	Correct	Correct	Correct	Correct	Incorrect	Incorrect	Correct	Incorrect	Incorrect	Correct
Female	Correct	Incorrect	Incorrect	Correct	Correct	Correct	Incorrect	Incorrect	Incorrect	Incorrect	Incorrect	Correct
Female	Incorrect	Incorrect	Incorrect	Correct	Correct	Correct	Incorrect	Incorrect	Incorrect	Incorrect	Incorrect	Correct
Male	Correct	Correct	Incorrect	Correct	Correct	Incorrect	Incorrect	Incorrect	Correct	Correct	Correct	Correct
Male	Incorrect	Incorrect	Incorrect	Correct	Correct	Incorrect	Incorrect	Incorrect	Incorrect	Incorrect	Incorrect	Correct
Male	Correct	Correct	Correct	Correct	Correct	Correct	Incorrect	Incorrect	Incorrect	Correct	Correct	Correct
Male	Correct	Correct	Correct	Correct	Correct	Correct	Correct	Incorrect	Correct	Incorrect	Incorrect	Correct
Male	Incorrect	Incorrect	Incorrect	Correct	Correct	Correct	Incorrect	Incorrect	Incorrect	Incorrect	Incorrect	Correct
Male	Correct	Correct	Incorrect	Correct	Correct	Incorrect	Correct	Correct	Correct	Correct	Incorrect	Incorrect
Male	Incorrect	Correct	Correct	Correct	Correct	Correct	Incorrect	Correct	Incorrect	Correct	Correct	Correct
Female	Incorrect	Correct	Incorrect	Correct	Incorrect	Correct	Incorrect	Correct	Incorrect	Correct	Correct	Correct
Female	Incorrect	Correct	Incorrect	Correct	Correct	Correct	Correct	Incorrect	Incorrect	Correct	Incorrect	Incorrect
Female	Incorrect	Incorrect	Incorrect	Correct	Correct	Correct	Incorrect	Incorrect	Incorrect	Incorrect	Incorrect	Correct
Female	Incorrect	Correct	Incorrect	Correct	Correct	Incorrect	Incorrect	Incorrect	Incorrect	Correct	Incorrect	Incorrect
Female	Incorrect	Correct	Incorrect	Correct	Correct	Correct	Correct	Correct	Correct	Correct	Correct	Incorrect
Male	Incorrect	Correct	Incorrect	Correct	Correct	Incorrect	Correct	Incorrect	Incorrect	Correct	Incorrect	Incorrect
Female	Incorrect	Incorrect	Incorrect	Correct	Correct	Correct	Correct	Incorrect	Correct	Correct	Correct	Incorrect
Female	Incorrect	Incorrect	Incorrect	Correct	Correct	Correct	Correct	Incorrect	Correct	Correct	Incorrect	Incorrect
Male	Incorrect	Correct	Incorrect	Correct	Correct	Correct	Incorrect	Correct	Correct	Correct	Correct	Incorrect
Male	Correct	Incorrect	Correct	Correct	Correct	Correct	Correct	Correct	Correct	Correct	Correct	Correct
Female	Incorrect	Incorrect	Incorrect	Correct	Correct	Correct	Correct	Correct	Incorrect	Correct	Incorrect	Correct
Female	Correct	Correct	Correct	Correct	Correct	Correct	Incorrect	Incorrect	Incorrect	Incorrect	Correct	Incorrect
Male	Incorrect	Correct	Incorrect	Correct	Correct	Incorrect	Correct	Correct	Incorrect	Correct	Correct	Incorrect
Male	Incorrect	Incorrect	Correct	Incorrect	Correct	Correct	Incorrect	Incorrect	Incorrect	Correct	Incorrect	Incorrect
Female	Correct	Correct	Correct	Correct	Correct	Correct	Incorrect	Correct	Correct	Correct	Correct	Incorrect
Female	Incorrect	Incorrect	Correct	Correct	Correct	Correct	Incorrect	Incorrect	Incorrect	Incorrect	Correct	Correct
Male	Incorrect	Incorrect	Correct	Correct	Correct	Correct	Incorrect	Correct	Correct	Correct	Correct	Correct
Female	Incorrect	Incorrect	Incorrect	Correct	Correct	Incorrect	Incorrect	Incorrect	Incorrect	Incorrect	Incorrect	Correct
Male	Incorrect	Correct	Correct	Correct	Correct	Correct	Correct	Correct	Incorrect	Correct	Correct	Correct
Female	Correct	Correct	Incorrect	Correct	Correct	Correct	Correct	Correct	Incorrect	Correct	Correct	Correct
Male	Incorrect	Correct	Incorrect	Correct	Correct	Correct	Correct	Correct	Correct	Correct	Correct	Correct
Female	Correct	Correct	Correct	Correct	Correct	Correct	Correct	Correct	Incorrect	Correct	Correct	Correct
Female	Incorrect	Incorrect	Correct	Correct	Correct	Correct	Incorrect	Incorrect	Correct	Correct	Incorrect	Correct
Male	Incorrect	Correct	Incorrect	Correct	Correct	Incorrect	Correct	Correct	Incorrect	Correct	Correct	Correct
Female	Incorrect	Correct	Incorrect	Correct	Correct	Correct	Correct	Correct	Correct	Correct	Correct	Correct
Male	Correct	Correct	Correct	Correct	Correct	Correct	Incorrect	Correct	Correct	Correct	Correct	Incorrect
Female	Incorrect	Correct	Incorrect	Correct	Correct	Correct	Incorrect	Incorrect	Incorrect	Correct	Correct	Incorrect
Female	Incorrect	Correct	Incorrect	Correct	Correct	Correct	Incorrect	Incorrect	Incorrect	Correct	Correct	Correct
Female	Incorrect	Incorrect	Correct	Correct	Correct	Correct	Incorrect	Incorrect	Correct	Correct	Incorrect	Correct
Female	Incorrect	Incorrect	Incorrect	Correct	Correct	Correct	Correct	Incorrect	Correct	Correct	Correct	Incorrect
Female	Incorrect	Incorrect	Correct	Correct	Correct	Correct	Incorrect	Incorrect	Correct	Correct	Incorrect	Incorrect
Female	Incorrect	Incorrect	Correct	Correct	Correct	Incorrect	Incorrect	Incorrect	Incorrect	Correct	Correct	Correct
Female	Correct	Correct	Incorrect	Correct	Correct	Correct	Correct	Correct	Correct	Incorrect	Correct	Incorrect
Male	Incorrect	Correct	Correct	Correct	Correct	Incorrect	Correct	Correct	Incorrect	Correct	Correct	Incorrect
Female	Incorrect	Correct	Correct	Correct	Correct	Correct	Correct	Correct	Correct	Correct	Correct	Correct

## Sheet: Age
Age	9	10	11	12	13	14	15	16	17	18	19	20
Youth	Incorrect	Correct	Incorrect	Correct	Incorrect	Correct	Incorrect	Incorrect	False	Incorrect	Correct	Correct
Youth	Incorrect	Correct	Correct	Correct	Correct	Correct	Correct	Correct	Incorrect	Correct	Correct	Incorrect
Youth	Incorrect	Correct	Incorrect	Correct	Correct	Correct	Incorrect	Correct	Incorrect	Correct	Correct	Incorrect
Youth	Incorrect	Correct	Incorrect	Correct	Correct	Correct	Incorrect	Incorrect	Incorrect	Correct	Correct	Correct
Youth	Incorrect	Correct	Incorrect	Correct	Correct	Correct	Correct	Correct	Incorrect	Correct	Correct	Incorrect
Youth	Correct	Correct	Incorrect	Correct	Correct	Correct	Correct	Correct	Incorrect	Correct	Correct	Correct
Youth	Incorrect	Correct	Incorrect	Correct	Correct	Correct	Correct	Correct	Incorrect	Correct	Correct	Incorrect
Youth	Correct	Correct	Correct	Correct	Correct	Correct	Correct	Correct	Incorrect	Correct	Correct	Correct
Youth	Correct	Correct	Incorrect	Correct	Correct	Correct	Correct	Correct	Incorrect	Correct	Correct	Incorrect
Youth	Incorrect	Correct	Incorrect	Correct	Correct	Correct	Correct	Correct	Incorrect	Correct	Correct	Incorrect
Youth	Correct	Correct	Incorrect	Correct	Correct	Correct	Correct	Correct	Incorrect	Correct	Correct	Incorrect
Youth	Correct	Correct	Incorrect	Correct	Correct	Correct	Incorrect	Incorrect	Incorrect	Correct	Correct	Incorrect
Youth	Correct	Correct	Incorrect	Correct	Incorrect	Correct	Incorrect	Correct	Incorrect	Correct	Correct	Incorrect
Youth	Incorrect	Incorrect	Incorrect	Correct	Correct	Correct	Incorrect	Incorrect	Incorrect	Correct	Correct	Correct
Youth	Incorrect	Incorrect	Correct	Correct	Correct	Correct	Incorrect	Incorrect	Incorrect	Incorrect	Correct	Correct
Youth	Correct	Correct	Incorrect	Correct	Correct	Correct	Correct	Correct	False	Incorrect	Correct	Incorrect
Youth	Incorrect	Correct	Incorrect	Incorrect	Correct	Correct	Incorrect	Incorrect	Incorrect	Correct	Correct	Incorrect
Youth	Incorrect	Correct	Incorrect	Correct	Correct	Correct	Correct	Correct	Incorrect	Correct	Incorrect	Correct
Youth	Correct	Correct	Incorrect	Correct	Correct	Correct	Correct	Correct	Incorrect	Correct	Correct	Incorrect
Youth	Correct	Correct	Incorrect	Correct	Correct	Correct	Correct	Correct	Incorrect	Correct	Correct	Correct
Youth	Incorrect	Incorrect	Incorrect	Incorrect	Correct	Incorrect	Incorrect	Incorrect	Incorrect	Incorrect	Incorrect	Incorrect
Youth	Incorrect	Correct	Correct	Correct	Incorrect	Correct	Correct	Correct	Incorrect	Incorrect	Incorrect	Incorrect
Youth	Correct	Correct	Correct	Correct	Correct	Correct	Incorrect	Incorrect	Incorrect	Correct	Correct	Incorrect
Youth	Incorrect	Correct	Correct	Correct	Correct	Correct	Incorrect	Correct	Incorrect	Correct	Incorrect	Incorrect
Youth	Correct	Correct	Incorrect	Correct	Correct	Correct	Correct	Incorrect	Incorrect	Incorrect	Incorrect	Incorrect
Youth	Correct	Correct	Incorrect	Correct	Correct	Correct	Correct	Correct	Incorrect	Correct	Correct	Incorrect
Youth	Incorrect	Incorrect	Incorrect	Correct	Correct	Correct	Correct	Correct	Incorrect	Correct	Correct	Incorrect
Youth	Incorrect	Correct	Correct	Correct	Correct	Incorrect	Correct	Correct	False	Correct	Correct	Correct
Youth	Correct	Correct	Correct	Correct	Correct	Correct	Correct	Incorrect	False	Incorrect	Incorrect	Correct
Youth	Incorrect	Correct	Incorrect	Correct	Correct	Correct	Correct	Correct	Incorrect	Incorrect	Correct	Incorrect
Youth	Incorrect	Correct	Correct	Correct	Correct	Correct	Correct	Correct	Incorrect	Correct	Correct	Incorrect
Youth	Correct	Correct	Incorrect	Correct	Correct	Correct	Incorrect	Correct	Incorrect	Incorrect	Correct	Incorrect
Youth	Incorrect	Correct	Incorrect	Correct	Correct	Correct	Correct	Incorrect	Incorrect	Correct	Correct	Incorrect
Youth	Incorrect	Correct	Incorrect	Correct	Correct	Correct	Correct	Correct	Incorrect	Correct	Correct	Incorrect
Youth	Correct	Correct	Incorrect	Correct	Correct	Correct	Correct	Correct	False	Correct	Correct	Incorrect
Youth	Incorrect	Correct	Correct	Correct	Correct	Correct	Correct	Correct	False	Correct	Correct	Incorrect
Youth	Correct	Correct	Correct	Correct	Correct	Incorrect	Incorrect	Incorrect	Incorrect	Correct	Correct	Correct
Youth	Correct	Correct	Correct	Correct	Correct	Correct	Correct	Correct	False	Correct	Correct	Correct
Youth	Correct	Correct	Incorrect	Correct	Correct	Correct	Correct	Correct	Incorrect	Correct	Correct	Correct
Youth	Incorrect	Correct	Incorrect	Correct	Correct	Correct	Incorrect	Correct	Incorrect	Correct	Correct	Incorrect
Youth	Incorrect	Correct	Incorrect	Correct	Correct	Correct	Incorrect	Incorrect	Incorrect	Correct	Correct	Incorrect
Youth	Correct	Correct	Incorrect	Correct	Correct	Correct	Incorrect	Correct	False	Correct	Correct	Incorrect
Youth	Correct	Correct	Incorrect	Correct	Correct	Correct	Correct	Correct	Incorrect	Correct	Correct	Incorrect
Youth	Incorrect	Correct	Incorrect	Correct	Correct	Correct	Correct	Correct	Incorrect	Correct	Correct	Correct
Youth	Incorrect	Correct	Incorrect	Correct	Incorrect	Correct	Correct	Correct	False	Correct	Correct	Correct
Youth	Correct	Correct	Incorrect	Correct	Correct	Correct	Correct	Correct	False	Correct	Correct	Correct
Youth	Incorrect	Correct	Incorrect	Correct	Correct	Correct	Correct	Correct	Incorrect	Correct	Correct	Incorrect
Youth	Incorrect	Correct	Incorrect	Correct	Correct	Correct	Correct	Correct	Incorrect	Correct	Incorrect	Incorrect
Youth	Correct	Correct	Incorrect	Correct	Correct	Correct	Incorrect	Correct	False	Correct	Correct	Correct
Youth	Correct	Correct	Incorrect	Correct	Correct	Correct	Correct	Correct	Incorrect	Correct	Correct	Incorrect
Youth	Correct	Correct	Incorrect	Correct	Correct	Correct	Correct	Correct	Incorrect	Correct	Correct	Incorrect
Youth	Incorrect	Incorrect	Incorrect	Correct	Correct	Incorrect	Incorrect	Incorrect	Incorrect	Incorrect	Incorrect	Correct
Youth	Incorrect	Incorrect	Incorrect	Correct	Correct	Incorrect	Incorrect	Incorrect	Incorrect	Incorrect	Incorrect	Correct
Youth	Correct	Correct	Incorrect	Correct	Correct	Correct	Incorrect	Incorrect	Incorrect	Incorrect	Correct	Correct
Youth	Correct	Correct	Incorrect	Correct	Correct	Incorrect	Incorrect	Incorrect	Incorrect	Incorrect	Incorrect	Incorrect
Youth	Incorrect	Correct	Correct	Correct	Correct	Correct	Correct	Correct	False	Correct	Incorrect	Correct
Youth	Correct	Correct	Incorrect	Correct	Correct	Correct	Incorrect	Correct	Incorrect	Correct	Correct	Incorrect
Youth	Incorrect	Correct	Incorrect	Correct	Correct	Correct	Correct	Incorrect	Incorrect	Correct	Correct	Incorrect
Youth	Correct	Correct	Incorrect	Correct	Correct	Correct	Correct	Correct	False	Correct	Correct	Correct
Youth	Incorrect	Incorrect	Incorrect	Correct	Correct	Correct	Incorrect	Correct	Incorrect	Correct	Correct	Correct
Youth	Correct	Correct	Incorrect	Correct	Correct	Correct	Correct	Correct	Incorrect	Correct	Correct	Correct
Youth	Incorrect	Incorrect	Incorrect	Correct	Correct	Incorrect	Incorrect	Incorrect	Incorrect	Incorrect	Incorrect	Correct
Youth	Incorrect	Correct	Incorrect	Correct	Correct	Correct	Correct	Incorrect	Incorrect	Correct	Correct	Incorrect
Youth	Incorrect	Incorrect	Incorrect	Correct	Correct	Correct	Correct	Correct	Incorrect	Correct	Correct	Incorrect
Youth	Incorrect	Correct	Incorrect	Correct	Correct	Correct	Correct	Incorrect	Incorrect	Correct	Correct	Incorrect
Youth	Correct	Correct	Incorrect	Incorrect	Correct	Correct	Incorrect	Incorrect	Incorrect	Correct	Incorrect	Correct
Youth	Incorrect	Incorrect	Incorrect	Correct	Correct	Correct	Correct	Incorrect	Incorrect	Incorrect	Incorrect	Correct
Youth	Correct	Correct	Incorrect	Correct	Correct	Correct	Correct	Incorrect	False	Correct	Correct	Correct
Youth	Incorrect	Correct	Incorrect	Correct	Correct	Correct	Correct	Correct	False	Correct	Incorrect	Correct
Youth	Incorrect	Correct	Incorrect	Correct	Correct	Correct	Correct	Correct	False	Correct	Correct	Incorrect
Youth	Correct	Incorrect	Incorrect	Correct	Correct	Correct	Correct	Correct	Incorrect	Correct	Correct	Incorrect
Youth	Correct	Correct	Incorrect	Correct	Correct	Correct	Incorrect	Incorrect	Incorrect	Correct	Correct	Incorrect
Youth	Correct	Correct	Correct	Correct	Correct	Incorrect	Correct	Incorrect	Incorrect	Correct	Incorrect	Correct
Youth	Correct	Correct	Incorrect	Incorrect	Correct	Correct	Incorrect	Incorrect	Incorrect	Incorrect	Correct	Correct
Youth	Correct	Correct	Incorrect	Correct	Correct	Correct	Incorrect	Incorrect	Incorrect	Incorrect	Correct	Correct
Youth	Correct	Correct	Incorrect	Correct	Correct	Correct	Incorrect	Incorrect	Incorrect	Incorrect	Correct	Correct
Youth	Correct	Correct	Correct	Correct	Correct	Correct	Incorrect	Correct	Incorrect	Incorrect	Correct	Correct
Youth	Incorrect	Incorrect	Incorrect	Correct	Correct	Correct	Incorrect	Incorrect	Incorrect	Incorrect	Incorrect	Correct
Youth	Correct	Correct	Correct	Correct	Correct	Correct	Incorrect	Correct	Incorrect	Incorrect	Correct	Correct
Youth	Incorrect	Incorrect	Incorrect	Correct	Correct	Correct	Incorrect	Incorrect	Incorrect	Correct	Incorrect	Incorrect
Youth	Incorrect	Correct	Correct	Correct	Correct	Correct	Incorrect	Correct	Incorrect	Correct	Correct	Incorrect
Youth	Incorrect	Correct	Incorrect	Correct	Incorrect	Correct	Correct	Correct	Incorrect	Incorrect	Incorrect	Incorrect
Youth	Incorrect	Correct	Correct	Correct	Correct	Incorrect	Correct	Correct	False	Correct	Correct	Correct
Youth	Incorrect	Correct	Incorrect	Correct	Correct	Correct	Incorrect	Incorrect	False	Correct	Correct	Correct
Youth	Incorrect	Correct	Incorrect	Correct	Correct	Correct	Correct	Correct	Incorrect	Correct	Correct	Incorrect
Youth	Incorrect	Correct	Incorrect	Correct	Correct	Correct	Incorrect	Correct	Incorrect	Correct	Correct	Incorrect
Youth	Incorrect	Correct	Incorrect	Correct	Correct	Incorrect	Incorrect	Incorrect	Incorrect	Correct	Incorrect	Incorrect
Youth	Incorrect	Correct	Correct	Correct	Correct	Incorrect	Correct	Correct	Incorrect	Correct	Correct	Incorrect
Youth	Correct	Correct	Incorrect	Correct	Correct	Correct	Correct	Correct	Incorrect	Correct	Correct	Incorrect
Youth	Incorrect	Incorrect	Incorrect	Correct	Correct	Incorrect	Incorrect	Incorrect	Incorrect	Incorrect	Incorrect	Correct
Youth	Correct	Correct	Incorrect	Correct	Correct	Correct	Incorrect	Correct	Incorrect	Correct	Correct	Incorrect
Youth	Correct	Correct	Incorrect	Correct	Correct	Correct	Correct	Incorrect	Incorrect	Correct	Correct	Correct
Youth	Correct	Incorrect	Incorrect	Correct	Correct	Correct	Correct	Correct	Incorrect	Correct	Correct	Correct
Youth	Correct	Correct	Incorrect	Correct	Correct	Correct	Incorrect	Correct	False	Incorrect	Incorrect	Incorrect
Youth	Incorrect	Correct	Incorrect	Correct	Incorrect	Correct	Incorrect	Correct	Incorrect	Correct	Correct	Correct
Youth	Correct	Correct	Incorrect	Correct	Correct	Correct	Correct	Correct	Incorrect	Correct	Correct	Incorrect
Youth	Incorrect	Incorrect	Correct	Incorrect	Correct	Incorrect	Incorrect	Incorrect	Incorrect	Incorrect	Incorrect	Correct
Youth	Incorrect	Incorrect	Correct	Correct	Correct	Correct	Incorrect	Incorrect	Incorrect	Incorrect	Incorrect	Correct
Youth	Incorrect	Correct	Correct	Correct	Correct	Correct	Correct	Incorrect	False	Correct	Correct	Correct
Youth	Correct	Correct	Incorrect	Correct	Correct	Correct	Correct	Incorrect	Incorrect	Correct	Correct	Incorrect
Youth	Incorrect	Correct	Incorrect	Correct	Correct	Correct	Correct	Correct	False	Correct	Correct	Incorrect
Youth	Correct	Correct	Correct	Correct	Correct	Correct	Incorrect	Correct	False	Correct	Correct	Correct
Youth	Correct	Correct	Incorrect	Correct	Correct	Correct	Incorrect	Correct	False	Correct	Correct	Correct
Youth	Correct	Correct	Correct	Correct	Correct	Correct	Correct	Correct	False	Correct	Correct	Correct
Youth	Incorrect	Correct	Incorrect	Correct	Correct	Correct	Incorrect	Incorrect	Incorrect	Correct	Correct	Incorrect
Youth	Incorrect	Incorrect	Incorrect	Correct	Correct	Correct	Incorrect	Incorrect	Incorrect	Incorrect	Incorrect	Correct
Youth	Incorrect	Incorrect	Incorrect	Correct	Correct	Correct	Incorrect	Incorrect	Incorrect	Incorrect	Incorrect	Correct
Youth	Correct	Correct	Incorrect	Correct	Correct	Correct	Incorrect	Incorrect	Incorrect	Correct	Correct	Correct
Youth	Correct	Correct	Incorrect	Correct	Correct	Correct	Incorrect	Correct	Incorrect	Correct	Correct	Incorrect
Youth	Incorrect	Correct	Correct	Correct	Correct	Correct	Incorrect	Incorrect	Incorrect	Correct	Correct	Incorrect
Youth	Correct	Correct	Incorrect	Correct	Correct	Correct	Incorrect	Incorrect	Incorrect	Correct	Incorrect	Incorrect
Youth	Incorrect	Correct	Incorrect	Correct	Correct	Correct	Incorrect	Correct	Incorrect	Correct	Incorrect	Incorrect
Youth	Incorrect	Correct	Incorrect	Correct	Correct	Correct	Correct	Correct	Incorrect	Correct	Correct	Incorrect
Youth	Incorrect	Correct	Incorrect	Correct	Correct	Correct	Correct	Correct	False	Correct	Correct	Correct
Youth	Incorrect	Correct	Correct	Correct	Correct	Correct	Correct	Incorrect	Incorrect	Correct	Correct	Correct
Youth	Incorrect	Incorrect	Incorrect	Correct	Correct	Incorrect	Incorrect	Incorrect	Incorrect	Incorrect	Incorrect	Correct
Youth	Correct	Correct	Correct	Correct	Correct	Correct	Incorrect	Correct	False	Correct	Correct	Incorrect
Youth	Correct	Correct	Incorrect	Correct	Correct	Correct	Correct	Incorrect	Incorrect	Correct	Correct	Correct
Youth	Incorrect	Correct	Incorrect	Correct	Correct	Incorrect	Correct	Incorrect	Incorrect	Correct	Correct	Incorrect
Youth	Incorrect	Incorrect	Incorrect	Correct	Correct	Correct	Incorrect	Incorrect	Incorrect	Correct	Correct	Correct
Youth	Correct	Correct	Incorrect	Correct	Correct	Correct	Correct	Correct	False	Correct	Correct	Incorrect
Youth	Incorrect	Correct	Correct	Correct	Correct	Incorrect	Correct	Correct	False	Correct	Correct	Correct
Youth	Correct	Correct	Correct	Correct	Correct	Correct	Correct	Correct	False	Correct	Correct	Correct
Youth	Incorrect	Incorrect	Incorrect	Correct	Correct	Incorrect	Incorrect	Incorrect	Incorrect	Incorrect	Incorrect	Correct
Youth	Correct	Correct	Correct	Correct	Correct	Correct	Correct	Correct	False	Correct	Correct	Correct
Youth	Correct	Correct	Incorrect	Correct	Correct	Correct	Incorrect	Incorrect	False	Correct	Correct	Correct
Youth	Incorrect	Incorrect	Incorrect	Correct	Correct	Correct	Correct	Incorrect	Incorrect	Correct	Correct	Correct
Youth	Incorrect	Correct	Correct	Correct	Correct	Correct	Correct	Correct	Incorrect	Correct	Correct	Correct
Youth	Incorrect	Correct	Correct	Correct	Correct	Correct	Correct	Correct	Incorrect	Correct	Correct	Correct
Youth	Incorrect	Correct	Incorrect	Correct	Correct	Correct	Incorrect	Correct	Incorrect	Correct	Incorrect	Correct
Youth	Incorrect	Correct	Incorrect	Correct	Correct	Correct	Incorrect	Correct	False	Correct	Correct	Incorrect
Youth	Incorrect	Incorrect	Incorrect	Correct	Correct	Correct	Incorrect	Incorrect	False	Correct	Incorrect	Incorrect
Youth	Incorrect	Incorrect	Incorrect	Correct	Correct	Correct	Incorrect	Correct	Incorrect	Correct	Correct	Correct
Youth	Correct	Correct	Incorrect	Correct	Correct	Correct	Incorrect	Correct	False	Correct	Correct	Incorrect
Youth	Correct	Correct	Correct	Correct	Correct	Correct	Correct	Correct	False	Correct	Correct	Correct
Youth	Incorrect	Correct	Incorrect	Correct	Correct	Correct	Incorrect	Correct	Incorrect	Correct	Correct	Correct
Youth	Incorrect	Incorrect	Incorrect	Correct	Correct	Incorrect	Incorrect	Incorrect	Incorrect	Incorrect	Incorrect	Correct
Youth	Correct	Correct	Correct	Correct	Correct	Correct	Correct	Correct	False	Correct	Correct	Correct
Youth	Correct	Correct	Incorrect	Correct	Correct	Correct	Correct	Correct	Incorrect	Correct	Correct	Incorrect
Youth	Incorrect	Incorrect	Incorrect	Correct	Correct	Incorrect	Incorrect	Incorrect	Incorrect	Incorrect	Incorrect	Correct
Youth	Correct	Correct	Incorrect	Correct	Correct	Correct	Incorrect	Incorrect	Incorrect	Correct	Correct	Correct
Youth	Incorrect	Correct	Incorrect	Correct	Correct	Correct	Incorrect	Incorrect	Incorrect	Correct	Correct	Incorrect
Youth	Correct	Correct	Correct	Correct	Correct	Correct	Incorrect	Correct	False	Correct	Correct	Incorrect
Youth	Correct	Incorrect	Correct	Correct	Correct	Correct	Correct	Correct	Incorrect	Correct	Correct	Correct
Youth	Incorrect	Correct	Incorrect	Correct	Correct	Correct	Incorrect	Correct	Incorrect	Correct	Correct	Incorrect
Youth	Incorrect	Incorrect	Incorrect	Correct	Correct	Correct	Incorrect	Incorrect	Incorrect	Correct	Incorrect	Correct
Youth	Incorrect	Correct	Incorrect	Incorrect	Correct	Correct	Correct	Incorrect	Incorrect	Correct	Incorrect	Incorrect
Youth	Correct	Incorrect	Incorrect	Correct	Correct	Correct	Incorrect	Incorrect	Incorrect	Incorrect	Incorrect	Correct
Youth	Correct	Correct	Incorrect	Correct	Correct	Correct	Correct	Correct	False	Correct	Incorrect	Incorrect
Youth	Incorrect	Correct	Incorrect	Correct	Correct	Correct	Correct	Correct	False	Correct	Correct	Incorrect
Youth	Incorrect	Incorrect	Incorrect	Correct	Correct	Correct	Correct	Incorrect	False	Correct	Incorrect	Incorrect
Youth	Incorrect	Correct	Incorrect	Correct	Correct	Correct	Incorrect	Correct	False	Correct	Correct	Incorrect
Youth	Incorrect	Correct	Incorrect	Correct	Correct	Correct	Correct	Correct	False	Correct	Correct	Correct
Elder	Correct	Correct	Correct	Incorrect	Correct	Correct	Correct	Correct	Incorrect	Correct	Incorrect	Correct
Elder	Correct	Correct	Incorrect	Correct	Incorrect	Incorrect	Incorrect	Incorrect	Incorrect	Correct	Correct	Incorrect
Elder	Incorrect	Correct	Incorrect	Correct	Correct	Correct	Incorrect	Correct	Incorrect	Correct	Incorrect	Incorrect
Elder	Incorrect	Correct	Incorrect	Correct	Correct	Correct	Correct	Incorrect	Incorrect	Correct	Correct	Correct
Elder	Incorrect	Correct	Incorrect	Correct	Correct	Correct	Correct	Incorrect	Incorrect	Correct	Correct	Incorrect
Elder	Correct	Correct	Incorrect	Correct	Correct	Correct	Incorrect	Incorrect	Incorrect	Correct	Correct	Correct
Elder	Correct	Correct	Incorrect	Correct	Correct	Correct	Correct	Incorrect	Incorrect	Incorrect	Correct	Correct
Elder	Incorrect	Correct	Incorrect	Correct	Correct	Correct	Incorrect	Correct	Incorrect	Correct	Correct	Incorrect
Elder	Incorrect	Correct	Incorrect	Correct	Correct	Correct	Incorrect	Correct	Incorrect	Correct	Correct	Incorrect
Elder	Incorrect	Incorrect	Incorrect	Correct	Correct	Correct	Incorrect	Incorrect	False	Correct	Correct	Incorrect
Elder	Correct	Correct	Incorrect	Incorrect	Correct	Correct	Correct	Incorrect	Incorrect	Incorrect	Incorrect	Incorrect
Elder	Correct	Correct	Incorrect	Correct	Correct	Correct	Correct	Correct	Incorrect	Correct	Incorrect	Correct
Elder	Incorrect	Correct	Incorrect	Correct	Correct	Correct	Incorrect	Incorrect	False	Correct	Correct	Correct
Elder	Correct	Incorrect	Incorrect	Correct	Correct	Correct	Incorrect	Incorrect	Incorrect	Incorrect	Incorrect	Correct
Elder	Incorrect	Incorrect	Correct	Correct	Correct	Correct	Correct	Correct	False	Correct	Correct	Correct
Elder	Incorrect	Correct	Incorrect	Correct	Correct	Correct	Incorrect	Incorrect	Incorrect	Correct	Incorrect	Correct
Elder	Incorrect	Correct	Correct	Correct	Correct	Correct	Incorrect	Incorrect	False	Correct	Correct	Correct
Elder	Incorrect	Correct	Correct	Correct	Correct	Incorrect	Correct	Incorrect	Incorrect	Correct	Correct	Correct
Elder	Incorrect	Correct	Incorrect	Correct	Correct	Correct	Correct	Correct	Incorrect	Correct	Correct	Correct
Elder	Incorrect	Incorrect	Incorrect	Correct	Correct	Correct	Incorrect	Incorrect	Incorrect	Incorrect	Incorrect	Correct
Elder	Correct	Correct	Incorrect	Correct	Correct	Correct	Incorrect	Incorrect	False	Correct	Correct	Correct
Elder	Incorrect	Correct	Incorrect	Correct	Correct	Correct	Correct	Incorrect	Incorrect	Correct	Incorrect	Incorrect
Elder	Correct	Incorrect	Correct	Correct	Correct	Correct	Correct	Correct	False	Correct	Correct	Correct
Elder	Correct	Correct	Incorrect	Correct	Correct	Correct	Correct	Correct	Incorrect	Incorrect	Correct	Incorrect
Elder	Incorrect	Correct	Correct	Correct	Correct	Correct	Incorrect	Incorrect	Incorrect	Correct	Correct	Incorrect
Elder	Correct	Correct	Incorrect	Correct	Correct	Correct	Correct	Incorrect	Incorrect	Incorrect	Correct	Correct
Elder	Correct	Correct	Incorrect	Correct	Correct	Correct	Correct	Incorrect	Incorrect	Incorrect	Correct	Correct
Elder	Incorrect	Incorrect	Incorrect	Correct	Correct	Correct	Correct	Correct	False	Correct	Correct	Correct
Elder	Correct	Correct	Incorrect	Correct	Correct	Correct	Correct	Correct	False	Correct	Correct	Correct
Elder	Correct	Correct	Correct	Correct	Correct	Correct	Correct	Correct	Incorrect	Correct	Incorrect	Correct
Elder	Incorrect	Incorrect	Correct	Correct	Correct	Correct	Incorrect	Incorrect	Incorrect	Incorrect	Incorrect	Correct
Elder	Incorrect	Incorrect	Incorrect	Correct	Correct	Correct	Correct	Incorrect	Incorrect	Correct	Correct	Correct
Elder	Correct	Correct	Incorrect	Correct	Correct	Correct	Incorrect	Incorrect	Incorrect	Correct	Correct	Correct
Elder	Incorrect	Correct	Correct	Correct	Correct	Correct	Incorrect	Correct	Incorrect	Correct	Correct	Incorrect
Elder	Incorrect	Incorrect	Incorrect	Correct	Correct	Correct	Incorrect	Incorrect	Incorrect	Correct	Correct	Correct
Elder	Incorrect	Correct	Incorrect	Correct	Correct	Correct	Incorrect	Correct	Incorrect	Correct	Incorrect	Incorrect
Elder	Incorrect	Incorrect	Incorrect	Correct	Correct	Correct	Incorrect	Incorrect	Incorrect	Incorrect	Incorrect	Correct
Elder	Incorrect	Correct	Correct	Correct	Correct	Correct	Correct	Correct	Incorrect	Correct	Correct	Incorrect
Elder	Correct	Correct	Incorrect	Correct	Correct	Correct	Incorrect	Incorrect	Incorrect	Correct	Correct	Correct
Elder	Correct	Correct	Incorrect	Correct	Correct	Correct	Correct	Correct	False	Correct	Correct	Correct
Elder	Correct	Correct	Incorrect	Correct	Correct	Correct	Correct	Correct	False	Correct	Correct	Correct
Elder	Correct	Correct	Incorrect	Correct	Correct	Correct	Incorrect	Incorrect	False	Correct	Correct	Incorrect
Elder	Correct	Correct	Incorrect	Correct	Correct	Correct	Correct	Incorrect	Incorrect	Correct	Correct	Correct
Elder	Correct	Correct	Incorrect	Correct	Correct	Correct	Incorrect	Incorrect	Incorrect	Correct	Correct	Incorrect
Elder	Incorrect	Incorrect	Incorrect	Correct	Correct	Correct	Correct	Incorrect	Incorrect	Incorrect	Correct	Incorrect
Elder	Correct	Incorrect	Correct	Correct	Correct	Correct	Correct	Correct	Incorrect	Correct	Correct	Correct
Elder	Incorrect	Incorrect	Incorrect	Correct	Correct	Correct	Incorrect	Incorrect	Incorrect	Incorrect	Incorrect	Incorrect
Elder	Correct	Correct	Correct	Correct	Correct	Correct	Incorrect	Correct	Incorrect	Correct	Correct	Correct
Elder	Incorrect	Correct	Correct	Correct	Correct	Correct	Incorrect	Incorrect	Incorrect	Correct	Correct	Correct
Elder	Incorrect	Correct	Incorrect	Correct	Correct	Correct	Correct	Correct	Incorrect	Correct	Correct	Correct
Elder	Correct	Correct	Incorrect	Correct	Correct	Correct	Incorrect	Correct	Incorrect	Correct	Correct	Incorrect
Elder	Incorrect	Incorrect	Incorrect	Correct	Correct	Incorrect	Correct	Incorrect	False	Correct	Correct	Correct
Elder	Incorrect	Incorrect	Incorrect	Correct	Correct	Incorrect	Correct	Incorrect	False	Correct	Correct	Correct
Elder	Incorrect	Correct	Incorrect	Correct	Correct	Correct	Incorrect	Incorrect	Incorrect	Correct	Correct	Incorrect
Elder	Incorrect	Correct	Incorrect	Correct	Correct	Correct	Incorrect	Correct	Incorrect	Correct	Correct	Correct
Elder	Correct	Correct	Correct	Correct	Correct	Correct	Incorrect	Incorrect	False	Incorrect	Incorrect	Correct
Elder	Incorrect	Incorrect	Correct	Correct	Correct	Correct	Incorrect	Incorrect	False	Correct	Incorrect	Incorrect
Elder	Correct	Correct	Incorrect	Correct	Correct	Correct	Correct	Correct	False	Correct	Correct	Correct
Elder	Correct	Correct	Correct	Correct	Correct	Correct	Correct	Correct	Incorrect	Correct	Correct	Correct
Elder	Correct	Incorrect	Incorrect	Correct	Correct	Correct	Correct	Correct	Incorrect	Correct	Correct	Incorrect
Elder	Incorrect	Incorrect	Incorrect	Correct	Correct	Correct	Correct	Incorrect	Incorrect	Correct	Correct	Correct
Elder	Correct	Correct	Incorrect	Correct	Correct	Correct	Correct	Incorrect	Incorrect	Correct	Correct	Correct
Elder	Incorrect	Correct	Incorrect	Correct	Correct	Correct	Incorrect	Incorrect	Incorrect	Correct	Correct	Correct
Elder	Correct	Correct	Incorrect	Correct	Correct	Correct	Incorrect	Incorrect	Incorrect	Incorrect	Correct	Correct
Elder	Incorrect	Correct	Incorrect	Correct	Correct	Correct	Incorrect	Correct	Incorrect	Correct	Correct	Incorrect
Elder	Incorrect	Correct	Incorrect	Correct	Correct	Correct	Incorrect	Incorrect	Incorrect	Correct	Correct	Incorrect
Elder	Incorrect	Incorrect	Correct	Correct	Correct	Correct	Incorrect	Incorrect	False	Correct	Incorrect	Correct
Elder	Incorrect	Incorrect	Incorrect	Correct	Correct	Correct	Correct	Correct	False	Correct	Correct	Correct
Elder	Incorrect	Correct	Incorrect	Correct	Correct	Correct	Correct	Incorrect	Incorrect	Correct	Correct	Incorrect
Elder	Correct	Correct	Correct	Correct	Correct	Correct	Correct	Correct	Incorrect	Correct	Correct	Correct
Elder	Incorrect	Incorrect	Incorrect	Correct	Correct	Correct	Correct	Incorrect	Incorrect	Correct	Correct	Correct
Elder	Incorrect	Correct	Incorrect	Correct	Correct	Correct	Incorrect	Incorrect	Incorrect	Correct	Correct	Incorrect
Elder	Incorrect	Incorrect	Incorrect	Correct	Correct	Correct	Incorrect	Incorrect	Incorrect	Correct	Correct	Correct
Elder	Correct	Correct	Incorrect	Correct	Correct	Correct	Incorrect	Incorrect	False	Correct	Correct	Correct
Elder	Incorrect	Correct	Incorrect	Correct	Correct	Incorrect	Correct	Correct	Incorrect	Correct	Correct	Incorrect
Elder	Correct	Correct	Correct	Correct	Correct	Correct	Incorrect	Correct	False	Correct	Correct	Incorrect
Elder	Correct	Correct	Correct	Correct	Correct	Correct	Correct	Correct	Incorrect	Correct	Correct	Correct
Elder	Incorrect	Correct	Incorrect	Correct	Incorrect	Correct	Correct	Correct	Incorrect	Incorrect	Correct	Incorrect
Elder	Correct	Correct	Incorrect	Correct	Correct	Correct	Incorrect	Correct	False	Correct	Correct	Correct
Elder	Incorrect	Incorrect	Incorrect	Correct	Correct	Correct	Correct	Correct	False	Correct	Correct	Incorrect
Elder	Incorrect	Correct	Incorrect	Correct	Correct	Correct	Correct	Correct	False	Correct	Incorrect	Correct
Elder	Incorrect	Correct	Correct	Correct	Correct	Correct	Correct	Correct	False	Correct	Correct	Correct
Elder	Incorrect	Incorrect	Correct	Correct	Correct	Correct	Incorrect	Incorrect	False	Correct	Incorrect	Correct
Elder	Incorrect	Incorrect	Correct	Correct	Correct	Correct	Incorrect	Incorrect	Incorrect	Correct	Correct	Correct
Elder	Incorrect	Correct	Correct	Correct	Incorrect	Correct	Incorrect	Correct	False	Correct	Correct	Correct
Elder	Correct	Correct	Incorrect	Correct	Incorrect	Correct	Incorrect	Incorrect	False	Correct	Correct	Incorrect
Elder	Incorrect	Correct	Incorrect	Correct	Correct	Correct	Incorrect	Correct	Incorrect	Correct	Correct	Correct
Elder	Correct	Correct	Incorrect	Correct	Correct	Correct	Correct	Incorrect	Incorrect	Correct	Correct	Incorrect
Elder	Incorrect	Correct	Correct	Correct	Correct	Correct	Correct	Correct	False	Correct	Correct	Incorrect
Elder	Correct	Correct	Incorrect	Correct	Correct	Correct	Incorrect	Incorrect	Incorrect	Correct	Correct	Correct
Elder	Incorrect	Correct	Incorrect	Correct	Correct	Correct	Incorrect	Correct	Incorrect	Correct	Incorrect	Correct
Elder	Incorrect	Incorrect	Incorrect	Correct	Correct	Correct	Correct	Incorrect	Incorrect	Correct	Correct	Incorrect
Elder	Incorrect	Correct	Incorrect	Correct	Correct	Incorrect	Incorrect	Incorrect	Incorrect	Correct	Correct	Correct
Elder	Incorrect	Incorrect	Correct	Incorrect	Correct	Correct	Correct	Incorrect	Incorrect	Correct	Incorrect	Incorrect
Elder	Correct	Correct	Incorrect	Correct	Correct	Correct	Correct	Incorrect	Incorrect	Correct	Correct	Incorrect
Elder	Incorrect	Correct	Incorrect	Correct	Correct	Correct	Incorrect	Incorrect	Incorrect	Correct	Correct	Incorrect
Elder	Incorrect	Incorrect	Incorrect	Correct	Correct	Incorrect	Incorrect	Incorrect	Incorrect	Incorrect	Incorrect	Correct
Elder	Incorrect	Correct	Incorrect	Correct	Correct	Correct	Incorrect	Incorrect	False	Correct	Incorrect	Incorrect
Elder	Incorrect	Correct	Incorrect	Correct	Correct	Correct	Correct	Correct	False	Correct	Correct	Incorrect
Elder	Incorrect	Correct	Correct	Correct	Correct	Correct	Incorrect	Correct	Incorrect	Correct	Correct	Correct
Elder	Correct	Correct	Correct	Correct	Correct	Correct	Incorrect	Incorrect	Incorrect	Incorrect	Correct	Incorrect
Elder	Incorrect	Incorrect	Correct	Correct	Correct	Correct	Incorrect	Correct	False	Correct	Correct	Correct
Elder	Incorrect	Correct	Correct	Correct	Correct	Correct	Correct	Correct	Incorrect	Correct	Correct	Correct
Elder	Correct	Correct	Correct	Correct	Correct	Correct	Correct	Correct	Incorrect	Correct	Correct	Correct
Elder	Incorrect	Correct	Incorrect	Correct	Correct	Correct	Incorrect	Incorrect	Incorrect	Correct	Correct	Correct
Elder	Incorrect	Incorrect	Incorrect	Correct	Correct	Correct	Correct	Incorrect	False	Correct	Correct	Incorrect
Elder	Incorrect	Correct	Incorrect	Correct	Correct	Correct	Incorrect	Correct	Incorrect	Correct	Correct	Incorrect
Elder	Incorrect	Correct	Incorrect	Correct	Correct	Correct	Correct	Correct	Incorrect	Correct	Correct	Incorrect
Elder	Incorrect	Incorrect	Incorrect	Correct	Correct	Correct	Incorrect	Incorrect	Incorrect	Incorrect	Incorrect	Correct
Elder	Incorrect	Correct	Incorrect	Correct	Correct	Correct	Incorrect	Correct	False	Correct	Correct	Correct
Elder	Correct	Correct	Incorrect	Correct	Correct	Correct	Correct	Correct	Incorrect	Correct	Correct	Incorrect
Elder	Incorrect	Incorrect	Incorrect	Correct	Correct	Correct	Incorrect	Incorrect	Incorrect	Correct	Incorrect	Incorrect
Elder	Incorrect	Incorrect	Incorrect	Correct	Correct	Correct	Incorrect	Incorrect	Incorrect	Correct	Correct	Correct
Elder	Incorrect	Incorrect	Incorrect	Correct	Correct	Correct	Correct	Incorrect	Incorrect	Correct	Correct	Incorrect
Elder	Incorrect	Incorrect	Incorrect	Correct	Correct	Correct	Correct	Incorrect	Incorrect	Correct	Correct	Incorrect
Elder	Incorrect	Incorrect	Incorrect	Correct	Correct	Correct	Incorrect	Correct	False	Correct	Correct	Correct
Elder	Correct	Correct	Incorrect	Correct	Correct	Correct	Incorrect	Incorrect	Incorrect	Correct	Correct	Incorrect
Elder	Correct	Correct	Incorrect	Correct	Correct	Correct	Incorrect	Correct	False	Correct	Correct	Incorrect
Elder	Correct	Correct	Incorrect	Correct	Incorrect	Correct	Correct	Correct	Incorrect	Incorrect	Incorrect	Incorrect
Elder	Correct	Correct	Correct	Correct	Correct	Correct	Correct	Correct	False	Correct	Correct	Correct
Elder	Incorrect	Incorrect	Incorrect	Correct	Correct	Correct	Incorrect	Incorrect	Incorrect	Correct	Correct	Incorrect
Elder	Incorrect	Correct	Incorrect	Correct	Correct	Correct	Correct	Correct	Incorrect	Correct	Correct	Incorrect
Elder	Incorrect	Correct	Incorrect	Correct	Correct	Correct	Correct	Correct	Incorrect	Correct	Incorrect	Correct
Elder	Incorrect	Correct	Incorrect	Correct	Correct	Correct	Correct	Incorrect	Incorrect	Correct	Incorrect	Incorrect
Elder	Incorrect	Incorrect	Incorrect	Correct	Correct	Correct	Correct	Correct	Incorrect	Correct	Correct	Incorrect
Elder	Correct	Correct	Incorrect	Correct	Correct	Correct	Correct	Correct	Incorrect	Correct	Correct	Correct
Elder	Incorrect	Correct	Correct	Correct	Correct	Correct	Correct	Correct	Incorrect	Correct	Correct	Incorrect
Elder	Incorrect	Incorrect	Incorrect	Correct	Correct	Correct	Correct	Correct	False	Correct	Correct	Incorrect
Elder	Incorrect	Correct	Incorrect	Correct	Correct	Correct	Incorrect	Incorrect	False	Correct	Correct	Incorrect
Elder	Incorrect	Incorrect	Incorrect	Correct	Correct	Correct	Correct	Incorrect	Incorrect	Correct	Correct	Incorrect
Elder	Correct	Correct	Correct	Correct	Correct	Correct	Correct	Correct	False	Correct	Correct	Correct
Elder	Incorrect	Correct	Incorrect	Correct	Correct	Correct	Correct	Correct	Incorrect	Correct	Correct	Incorrect
Elder	Incorrect	Correct	Incorrect	Correct	Correct	Correct	Incorrect	Incorrect	Incorrect	Correct	Correct	Correct
Elder	Correct	Correct	Incorrect	Correct	Correct	Correct	Correct	Correct	False	Correct	Incorrect	Incorrect
Elder	Incorrect	Incorrect	Incorrect	Correct	Correct	Correct	Incorrect	Incorrect	Incorrect	Correct	Correct	Correct
Elder	Correct	Correct	Incorrect	Correct	Correct	Correct	Incorrect	Incorrect	Incorrect	Incorrect	Correct	Correct
Elder	Incorrect	Incorrect	Incorrect	Correct	Correct	Correct	Incorrect	Incorrect	Incorrect	Incorrect	Correct	Correct
Elder	Incorrect	Correct	Incorrect	Correct	Correct	Correct	Correct	Correct	False	Correct	Correct	Correct
Elder	Correct	Correct	Correct	Correct	Correct	Correct	Correct	Correct	Incorrect	Correct	Correct	Correct
Elder	Correct	Correct	Incorrect	Correct	Correct	Correct	Incorrect	Correct	Incorrect	Correct	Correct	Correct
Elder	Incorrect	Incorrect	Incorrect	Correct	Correct	Correct	Correct	Correct	False	Correct	Correct	Incorrect
Elder	Incorrect	Incorrect	Incorrect	Correct	Correct	Correct	Correct	Correct	False	Correct	Correct	Correct
Elder	Correct	Correct	Correct	Correct	Correct	Correct	Correct	Correct	False	Correct	Correct	Correct
Elder	Incorrect	Incorrect	Incorrect	Correct	Correct	Correct	Correct	Incorrect	False	Correct	Correct	Incorrect
Elder	Incorrect	Incorrect	Incorrect	Correct	Correct	Correct	Incorrect	Incorrect	Incorrect	Incorrect	Correct	Correct
Elder	Incorrect	Incorrect	Incorrect	Correct	Correct	Correct	Incorrect	Incorrect	Incorrect	Incorrect	Incorrect	Correct
Elder	Correct	Correct	Incorrect	Correct	Correct	Incorrect	Incorrect	Incorrect	Incorrect	Incorrect	Correct	Incorrect
Elder	Incorrect	Correct	Incorrect	Correct	Correct	Correct	Incorrect	Incorrect	Incorrect	Incorrect	Incorrect	Incorrect
Elder	Incorrect	Incorrect	Correct	Correct	Correct	Correct	Correct	Correct	Incorrect	Correct	Correct	Correct
Elder	Incorrect	Correct	Correct	Correct	Correct	Correct	Incorrect	Correct	Incorrect	Correct	Correct	Correct
Elder	Correct	Correct	Incorrect	Correct	Correct	Correct	Incorrect	Incorrect	Incorrect	Correct	Correct	Correct
Elder	Correct	Correct	Incorrect	Correct	Correct	Correct	Incorrect	Incorrect	Incorrect	Correct	Correct	Incorrect
Elder	Correct	Correct	Incorrect	Correct	Correct	Correct	Incorrect	Incorrect	Incorrect	Correct	Correct	Correct
Elder	Correct	Correct	Incorrect	Correct	Correct	Correct	Incorrect	Correct	Incorrect	Correct	Correct	Correct
Elder	Incorrect	Correct	Incorrect	Correct	Correct	Correct	Correct	Correct	Incorrect	Correct	Correct	Correct
Elder	Correct	Correct	Incorrect	Correct	Correct	Correct	Incorrect	Incorrect	Incorrect	Correct	Correct	Correct
Elder	Correct	Correct	Incorrect	Correct	Correct	Correct	Incorrect	Correct	False	Correct	Correct	Correct
Elder	Incorrect	Correct	Incorrect	Correct	Correct	Correct	Incorrect	Incorrect	Incorrect	Correct	Correct	Incorrect
Elder	Incorrect	Incorrect	Incorrect	Correct	Correct	Correct	Correct	Correct	Incorrect	Correct	Incorrect	Incorrect
Elder	Incorrect	Incorrect	Incorrect	Correct	Correct	Correct	Incorrect	Incorrect	Incorrect	Correct	Correct	Correct
Elder	Incorrect	Incorrect	Incorrect	Correct	Correct	Correct	Correct	Correct	False	Incorrect	Correct	Correct
Elder	Incorrect	Correct	Incorrect	Correct	Correct	Correct	Correct	Correct	Incorrect	Correct	Correct	Correct
Elder	Correct	Correct	Correct	Correct	Correct	Correct	Incorrect	Incorrect	Incorrect	Correct	Correct	Correct
Elder	Incorrect	Correct	Incorrect	Correct	Correct	Correct	Correct	Correct	Incorrect	Correct	Correct	Correct
Elder	Correct	Correct	Incorrect	Correct	Correct	Correct	Incorrect	Correct	False	Correct	Correct	Correct
Elder	Incorrect	Incorrect	Correct	Correct	Correct	Correct	Correct	Correct	Incorrect	Correct	Correct	Correct
Elder	Correct	Correct	Incorrect	Correct	Incorrect	Correct	Incorrect	Incorrect	Incorrect	Incorrect	Incorrect	Correct
Elder	Incorrect	Correct	Correct	Correct	Correct	Correct	Incorrect	Correct	False	Correct	Correct	Correct
Elder	Incorrect	Incorrect	Incorrect	Correct	Correct	Correct	Incorrect	Incorrect	Incorrect	Incorrect	Incorrect	Correct
Elder	Correct	Correct	Incorrect	Correct	Correct	Correct	Correct	Correct	False	Correct	Correct	Correct
Elder	Correct	Correct	Correct	Correct	Correct	Correct	Incorrect	Incorrect	Incorrect	Incorrect	Correct	Incorrect
Elder	Correct	Correct	Incorrect	Correct	Correct	Correct	Incorrect	Incorrect	Incorrect	Correct	Correct	Incorrect
Elder	Incorrect	Incorrect	Incorrect	Correct	Correct	Correct	Correct	Correct	Incorrect	Correct	Incorrect	Correct
Elder	Incorrect	Incorrect	Incorrect	Correct	Correct	Correct	Correct	Correct	Incorrect	Correct	Correct	Correct
Elder	Incorrect	Correct	Incorrect	Correct	Correct	Correct	Correct	Correct	Incorrect	Correct	Correct	Incorrect
Elder	Incorrect	Incorrect	Incorrect	Correct	Correct	Correct	Incorrect	Incorrect	Incorrect	Incorrect	Incorrect	Correct
Elder	Incorrect	Correct	Incorrect	Correct	Correct	Correct	Incorrect	Incorrect	Incorrect	Correct	Correct	Incorrect
Elder	Incorrect	Incorrect	Incorrect	Correct	Correct	Incorrect	Incorrect	Incorrect	Incorrect	Incorrect	Incorrect	Incorrect
Elder	Correct	Correct	Incorrect	Correct	Correct	Correct	Incorrect	Incorrect	False	Correct	Correct	Incorrect
Elder	Correct	Correct	Incorrect	Correct	Incorrect	Correct	Correct	Correct	Incorrect	Incorrect	Correct	Incorrect
Elder	Incorrect	Correct	Incorrect	Correct	Correct	Correct	Incorrect	Incorrect	Incorrect	Correct	Correct	Incorrect
Elder	Correct	Correct	Incorrect	Correct	Correct	Correct	Correct	Correct	False	Correct	Correct	Correct
Elder	Incorrect	Incorrect	Incorrect	Correct	Correct	Correct	Correct	Incorrect	Incorrect	Correct	Correct	Incorrect
Elder	Incorrect	Incorrect	Incorrect	Correct	Correct	Correct	Incorrect	Correct	Incorrect	Incorrect	Incorrect	Correct
Elder	Correct	Correct	Incorrect	Correct	Correct	Correct	Incorrect	Incorrect	False	Correct	Correct	Correct
Elder	Correct	Correct	Incorrect	Correct	Correct	Correct	Incorrect	Correct	Incorrect	Correct	Correct	Correct
Elder	Incorrect	Incorrect	Incorrect	Correct	Correct	Correct	Correct	Incorrect	Incorrect	Correct	Correct	Incorrect
Elder	Incorrect	Incorrect	Correct	Correct	Correct	Correct	Correct	Incorrect	Incorrect	Incorrect	Incorrect	Correct
Elder	Incorrect	Correct	Incorrect	Correct	Correct	Correct	Correct	Correct	Incorrect	Correct	Correct	Correct
Elder	Correct	Correct	Incorrect	Correct	Correct	Correct	Correct	Incorrect	Incorrect	Correct	Correct	Correct
Elder	Incorrect	Incorrect	Correct	Incorrect	Correct	Correct	Incorrect	Incorrect	Incorrect	Correct	Incorrect	Incorrect
Elder	Incorrect	Correct	Incorrect	Correct	Correct	Correct	Incorrect	Incorrect	Incorrect	Correct	Correct	Incorrect
Elder	Incorrect	Incorrect	Incorrect	Correct	Correct	Correct	Incorrect	Incorrect	Incorrect	Correct	Correct	Correct
Elder	Incorrect	Correct	Correct	Correct	Correct	Correct	Correct	Correct	False	Correct	Correct	Correct
Elder	Incorrect	Correct	Correct	Correct	Correct	Correct	Correct	Correct	False	Correct	Correct	Correct

## Sheet: Language
Language	9	10	11	12	13	14	15	16	17	18	19	20
Egun	False	False	False	True	True	True	False	False	False	True	False	True
Egun	False	False	True	True	True	True	False	False	Don't know	True	False	True
Egun	False	False	Don't know	True	True	True	False	False	True	True	False	False
Egun	True	Don't know	Don't know	True	True	Don't know	False	Don't know	False	True	False	True
Egun	True	Don't know	Don't know	True	True	Don't know	False	Don't know	False	True	False	True
Egun	False	True	False	True	True	True	False	False	True	True	False	True
Egun	False	False	False	True	True	True	False	False	True	True	False	True
Egun	True	False	False	True	True	True	Don't know	Don't know	False	True	False	True
Egun	True	False	False	True	True	Don't know	False	False	False	True	False	True
Egun	True	False	False	True	True	True	False	False	False	True	True	True
Egun	False	False	True	False	True	True	Don't know	Don't know	Don't know	True	True	True
Egun	False	False	True	True	True	True	False	False	False	True	True	False
Egun	True	False	False	True	True	Don't know	False	False	False	True	False	True
Egun	True	False	True	True	True	True	False	Don't know	Don't know	True	False	True
Egun	True	False	False	True	True	Don't know	False	False	False	True	False	True
Egun	True	False	False	True	True	Don't know	False	Don't know	Don't know	True	False	True
Egun	True	False	True	True	True	False	Don't know	Don't know	False	True	False	True
Egun	True	False	False	True	True	True	False	Don't know	Don't know	True	False	True
Egun	True	False	True	True	True	True	False	False	True	True	False	True
Egun	True	False	True	True	True	True	False	False	Don't know	True	False	True
Egun	True	False	False	True	True	True	False	False	False	True	False	True
Egun	True	True	True	True	True	True	Don't know	True	True	False	Don't know	True
Egun	True	True	True	True	True	Don't know	Don't know	True	Don't know	Don't know	Don't know	True
Egun	True	True	Don't know	True	True	True	Don't know	True	Don't know	Don't know	True	False
Egun	False	False	True	False	True	True	False	True	Don't know	Don't know	Don't know	Don't know
Egun	True	True	Don't know	False	True	Don't know	Don't know	Don't know	True	Don't know	Don't know	False
Egun	True	True	True	True	True	Don't know	Don't know	True	True	Don't know	Don't know	True
Egun	False	False	True	True	True	True	True	True	True	Don't know	False	True
Egun	True	False	False	True	True	True	Don't know	False	Don't know	True	Don't know	Don't know
Egun	True	True	True	True	True	Don't know	Don't know	True	True	Don't know	Don't know	True
Egun	False	True	True	True	True	True	Don't know	True	Don't know	False	True	True
Egun	True	True	True	True	True	Don't know	Don't know	True	True	False	Don't know	True
Egun	False	False	True	True	True	True	True	True	True	Don't know	False	True
Egun	False	False	True	True	True	Don't know	Don't know	Don't know	Don't know	Don't know	Don't know	Don't know
Egun	True	False	True	False	True	True	False	True	Don't know	True	Don't know	False
Egun	True	True	True	True	True	True	Don't know	True	True	Don't know	Don't know	True
Egun	False	False	True	True	True	True	False	True	True	True	False	True
Egun	False	False	False	True	True	True	True	True	False	Don't know	Don't know	True
Egun	False	True	True	True	True	True	True	True	True	False	True	True
Egun	True	True	True	True	True	True	True	True	True	False	True	True
Egun	True	True	True	True	True	False	Don't know	True	True	Don't know	Don't know	True
Egun	False	False	False	True	True	True	False	True	False	Don't know	Don't know	True
Egun	True	False	True	True	True	True	False	False	False	True	False	Don't know
Egun	False	False	False	True	True	True	True	True	Don't know	False	False	False
Egun	True	True	True	True	True	Don't know	Don't know	True	True	Don't know	Don't know	True
Egun	True	True	False	True	True	False	True	True	True	True	False	True
Egun	False	False	True	True	True	True	True	False	False	True	False	True
Egun	False	True	True	True	True	True	False	False	Don't know	True	False	Don't know
Egun	False	False	True	True	True	True	True	True	Don't know	True	False	Don't know
Egun	True	False	True	True	True	True	False	False	Don't know	True	False	Don't know
Egun	False	False	True	True	True	True	True	True	False	True	False	False
Egun	False	False	True	True	True	True	True	False	True	True	False	False
Egun	True	False	True	True	True	True	False	True	True	True	False	Don't know
Egun	False	False	True	True	True	True	True	False	False	True	False	True
Egun	False	False	True	True	True	True	True	True	Don't know	True	False	False
Egun	False	False	True	True	True	True	False	True	True	True	False	True
Egun	False	False	True	True	True	True	True	True	False	True	False	True
Egun	False	False	True	True	True	True	True	Don't know	Don't know	True	False	True
Egun	False	False	Don't know	True	True	True	Don't know	True	False	True	False	False
Egun	False	False	True	True	True	True	True	False	True	True	False	False
Egun	False	False	True	True	True	True	True	Don't know	True	True	False	Don't know
Egun	False	False	True	True	True	True	True	False	Don't know	True	False	True
Egun	False	False	True	True	True	True	False	False	False	True	False	True
Egun	True	False	True	True	True	True	True	True	False	True	False	Don't know
Egun	False	False	True	True	True	True	Don't know	False	True	False	False	Don't know
Egun	True	False	True	True	True	True	True	True	True	True	False	True
Egun	False	False	True	True	True	True	Don't know	True	True	True	False	False
Egun	Don't know	False	True	True	True	True	False	False	Don't know	True	False	Don't know
Egun	False	False	True	True	True	True	False	False	Don't know	True	False	Don't know
Egun	True	False	True	True	True	True	False	Don't know	Don't know	True	False	Don't know
Egun	True	False	True	True	True	True	False	False	Don't know	True	False	Don't know
Egun	True	False	True	True	True	True	False	False	Don't know	True	False	Don't know
Egun	Don't know	False	True	True	True	True	False	Don't know	Don't know	True	False	Don't know
Egun	False	False	True	True	True	True	True	True	True	True	False	Don't know
Egun	False	False	True	True	True	True	False	True	True	False	False	True
Egun	True	True	True	True	True	True	True	False	True	Don't know	Don't know	True
Egun	True	True	True	True	True	True	True	True	True	False	False	True
Egun	True	True	False	False	True	Don't know	Don't know	True	True	Don't know	Don't know	True
Egun	True	True	True	True	True	False	False	True	True	Don't know	Don't know	True
Egun	True	True	False	True	True	False	Don't know	True	True	Don't know	Don't know	True
Egun	True	True	Don't know	True	True	True	Don't know	True	True	Don't know	Don't know	True
Egun	True	True	True	True	True	False	Don't know	True	True	Don't know	Don't know	True
Egun	Don't know	False	True	True	True	True	False	Don't know	Don't know	True	False	False
Egun	True	True	True	True	True	Don't know	Don't know	True	True	Don't know	Don't know	True
Egun	False	False	True	True	False	True	True	True	False	True	False	False
Egun	True	False	False	True	True	True	False	False	False	True	False	False
Egun	True	True	False	True	True	False	False	True	True	Don't know	Don't know	True
Egun	False	False	False	True	True	True	False	False	False	True	False	True
Egun	False	False	True	True	True	True	False	True	True	True	False	True
Egun	False	False	True	False	True	True	Don't know	True	True	Don't know	False	True
Egun	True	True	Don't know	True	True	Don't know	True	True	True	Don't know	Don't know	True
Egun	False	False	False	True	True	True	False	False	False	True	False	True
Egun	False	False	True	True	True	True	True	True	True	False	False	True
Egun	False	False	True	True	True	True	True	True	True	False	False	True
Egun	False	False	True	True	False	True	True	True	True	False	True	True
Egun	True	True	True	True	True	False	Don't know	True	True	Don't know	Don't know	True
Egun	True	True	True	True	True	False	True	True	True	True	False	True
Egun	True	True	True	True	True	True	False	False	False	Don't know	False	True
Egun	True	True	True	True	True	Don't know	Don't know	True	True	Don't know	Don't know	True
Egun	False	False	True	True	True	True	False	True	Don't know	Don't know	Don't know	False
Egun	True	True	False	True	True	False	Don't know	True	True	Don't know	Don't know	True
Egun	True	True	True	True	True	False	True	True	True	True	False	True
Egun	False	False	False	True	True	True	True	True	True	False	False	False
Egun	True	True	True	True	True	True	True	True	True	True	True	True
Egun	True	True	True	True	True	Don't know	Don't know	True	True	Don't know	Don't know	True
Egun	False	False	True	True	True	False	True	True	True	True	False	False
Egun	False	False	True	True	True	True	True	True	True	Don't know	False	True
Egun	True	True	True	True	True	True	True	True	True	False	False	True
Egun	False	False	True	True	True	False	True	True	False	True	False	True
Egun	False	False	False	True	True	True	True	True	True	True	False	True
Egun	True	True	True	True	True	True	True	True	True	Don't know	Don't know	True
Egun	True	False	True	True	True	True	False	False	Don't know	False	False	False
Egun	False	False	True	True	True	False	False	False	True	True	False	False
Egun	True	False	True	True	True	True	True	False	Don't know	True	False	Don't know
Egun	True	False	True	True	True	True	False	True	Don't know	True	False	Don't know
Egun	False	False	True	True	True	True	Don't know	False	Don't know	True	False	Don't know
Egun	False	False	True	True	True	True	False	False	Don't know	True	False	Don't know
Egun	Don't know	False	True	True	True	True	False	False	Don't know	True	False	Don't know
Egun	False	False	True	True	True	True	False	False	True	True	False	Don't know
Egun	Don't know	True	True	True	True	True	False	False	Don't know	True	False	Don't know
Egun	False	False	True	True	True	True	False	False	False	True	False	False
Egun	False	False	True	True	True	True	True	False	False	True	False	False
Egun	False	False	True	True	True	True	True	False	Don't know	True	False	True
Egun	False	False	True	True	True	True	False	True	Don't know	True	False	Don't know
Egun	False	False	True	True	True	True	False	True	True	True	False	False
Egun	False	False	True	True	False	True	Don't know	False	Don't know	True	False	Don't know
Egun	False	False	True	True	True	True	False	False	Don't know	True	False	True
Egun	False	False	True	True	True	True	False	False	False	True	False	True
Egun	False	False	True	True	True	True	True	False	False	True	False	True
Egun	False	False	True	True	True	True	False	False	Don't know	True	False	Don't know
Egun	False	False	True	True	True	True	False	False	False	True	False	True
Egun	True	False	True	True	True	True	True	False	Don't know	True	False	Don't know
Egun	False	False	True	True	True	True	False	False	False	True	False	True
Egun	False	False	True	True	True	False	Don't know	False	Don't know	True	False	False
Egun	False	False	True	True	True	True	False	False	Don't know	True	False	True
Egun	True	False	True	True	True	True	True	False	True	True	False	False
Egun	Don't know	False	True	True	True	True	False	False	Don't know	True	False	Don't know
Egun	False	False	True	True	True	True	False	False	Don't know	True	False	Don't know
Egun	Don't know	False	True	True	True	True	False	False	Don't know	True	False	False
Egun	Don't know	False	True	True	True	True	False	Don't know	Don't know	True	False	Don't know
Egun	False	False	True	True	True	True	True	False	False	True	False	False
Egun	False	False	True	True	True	True	False	False	False	False	False	False
Non-Egun	False	False	True	True	True	True	False	False	False	True	False	True
Non-Egun	False	False	True	True	True	True	False	False	False	True	False	True
Non-Egun	False	False	True	True	True	True	False	True	True	True	False	True
Non-Egun	False	False	False	True	True	True	True	False	True	True	False	True
Non-Egun	True	True	True	True	True	True	False	True	True	True	False	True
Non-Egun	True	True	True	True	True	True	True	True	True	True	False	True
Non-Egun	True	True	True	True	True	True	True	True	True	True	False	True
Non-Egun	False	False	True	True	Dont know	Don't know	True	Don't know	Don't know	True	False	Don't know
Non-Egun	True	True	True	True	True	True	False	True	True	True	False	Don't know
Non-Egun	False	False	True	True	True	True	False	True	True	False	False	True
Non-Egun	False	False	True	True	True	True	False	True	True	False	False	True
Non-Egun	True	False	True	True	True	True	False	False	True	True	False	True
Non-Egun	False	False	True	True	True	True	True	False	False	True	False	False
Non-Egun	True	True	True	True	True	True	False	False	False	True	False	True
Non-Egun	False	False	True	True	True	True	False	True	True	True	False	True
Non-Egun	False	False	True	True	True	True	False	False	True	True	False	True
Non-Egun	False	False	False	True	True	True	True	False	True	Don't know	False	True
Non-Egun	False	False	False	True	True	True	True	False	True	Don't know	False	True
Non-Egun	True	False	True	True	True	True	False	False	False	True	False	True
Non-Egun	True	True	True	True	True	True	False	True	Don't know	True	False	False
Non-Egun	False	False	True	True	True	True	True	True	True	True	False	True
Non-Egun	True	True	True	True	True	True	True	True	True	True	False	True
Non-Egun	False	Don't know	True	True	True	True	False	False	Don't know	True	False	Don't know
Non-Egun	True	True	True	True	True	True	False	False	False	True	False	False
Non-Egun	True	True	True	True	True	True	Don't know	True	False	True	False	Don't know
Non-Egun	Don't know	Don't know	True	True	True	True	False	Don't know	Don't know	True	False	Don't know
Non-Egun	True	False	True	True	True	True	False	False	True	True	False	False
Non-Egun	True	True	True	True	True	True	Don't know	Don't know	Don't know	True	True	Don't know
Non-Egun	False	False	True	True	True	True	True	False	False	True	False	True
Non-Egun	True	True	True	True	True	True	False	True	True	True	False	True
Non-Egun	False	False	True	True	True	True	Don't know	Don't know	Don't know	True	False	True
Non-Egun	True	True	True	True	True	True	False	False	False	True	False	Don't know
Non-Egun	False	False	False	True	True	Don't know	False	True	Don't know	True	Don't know	True
Non-Egun	False	False	True	True	True	True	True	True	Don't know	True	False	True
Non-Egun	True	True	True	True	True	True	Don't know	Don't know	Don't know	True	False	Don't know
Non-Egun	True	True	True	True	True	True	False	Don't know	Don't know	True	False	Don't know
Non-Egun	False	False	True	True	True	True	False	False	False	True	False	Don't know
Non-Egun	False	False	True	True	True	Don't know	Don't know	Don't know	Don't know	Don't know	False	Don't know
Non-Egun	True	False	True	True	True	True	False	False	False	True	True	True
Non-Egun	False	False	True	True	True	True	False	True	True	True	False	False
Non-Egun	True	True	True	True	True	True	False	Don't know	Don't know	True	False	Don't know
Non-Egun	True	False	True	True	True	True	True	False	True	True	True	False
Non-Egun	True	True	True	True	True	True	False	False	False	True	False	True
Non-Egun	True	False	True	True	True	False	False	False	False	True	True	True
Non-Egun	False	False	False	True	True	False	False	False	True	True	False	True
Non-Egun	True	False	True	True	True	False	False	False	False	True	False	False
Non-Egun	False	False	True	True	True	True	True	Don't know	False	True	False	True
Non-Egun	True	False	False	True	True	True	True	True	True	True	False	False
Non-Egun	True	False	True	True	True	True	False	False	True	True	False	True
Non-Egun	False	False	True	True	True	True	False	False	True	True	True	True
Non-Egun	True	True	True	True	True	Don't know	Don't know	Don't know	Don't know	Don't know	Don't know	Don't know
Non-Egun	Don't know	False	True	True	True	True	Don't know	Don't know	Don't know	True	False	False
Non-Egun	True	False	True	True	True	True	True	True	True	True	False	True
Non-Egun	True	True	False	True	True	False	False	False	False	True	False	True
Non-Egun	False	True	True	True	True	False	False	False	True	True	False	True
Non-Egun	True	True	True	True	True	True	True	True	True	True	True	False
Non-Egun	Don't know	False	False	True	True	True	Don't know	False	False	True	False	True
Non-Egun	True	False	True	True	True	False	True	True	True	True	False	False
Non-Egun	True	True	True	True	True	False	True	True	Don't know	True	False	True
Non-Egun	True	True	False	True	True	True	Don't know	False	False	True	False	True
Non-Egun	True	False	True	True	True	True	False	False	False	True	False	True
Non-Egun	True	False	False	True	True	False	False	False	True	True	False	False
Non-Egun	True	False	False	True	Dont know	True	Don't know	False	False	True	False	True
Non-Egun	True	False	True	True	True	False	True	False	True	True	False	Don't know
Non-Egun	True	False	True	True	True	False	True	False	True	True	False	Don't know
Non-Egun	True	False	True	True	True	True	False	False	Don't know	True	False	True
Non-Egun	True	False	True	True	False	True	False	False	False	True	False	True
Non-Egun	True	False	True	True	True	True	False	False	False	True	False	False
Non-Egun	False	False	False	True	True	False	True	False	False	True	False	True
Non-Egun	False	True	False	True	True	True	False	False	True	True	False	True
Non-Egun	False	False	False	True	True	False	False	False	False	True	False	True
Non-Egun	True	False	False	True	True	False	False	False	True	True	False	True
Non-Egun	False	False	False	True	True	True	False	False	False	True	False	True
Non-Egun	True	False	True	True	True	False	True	False	True	True	True	False
Non-Egun	True	False	False	True	True	False	False	False	True	True	False	False
Non-Egun	True	False	True	True	True	False	False	False	True	True	False	False
Non-Egun	False	False	True	True	True	True	True	False	False	False	True	False
Non-Egun	False	False	True	True	True	True	True	False	Don't know	True	False	True
Non-Egun	True	False	True	True	True	True	False	False	False	True	False	False
Non-Egun	False	False	False	True	True	False	True	False	False	True	False	False
Non-Egun	True	False	True	True	True	True	True	False	Don't know	True	False	Don't know
Non-Egun	False	False	True	True	True	False	False	False	True	True	False	Don't know
Non-Egun	False	False	True	True	True	False	False	False	False	True	True	False
Non-Egun	True	False	False	True	True	True	True	False	True	True	False	True
Non-Egun	True	False	True	True	True	False	False	False	True	True	False	True
Non-Egun	True	False	False	True	True	Don't know	False	False	True	True	False	False
Non-Egun	True	False	False	True	True	False	False	False	True	True	False	False
Non-Egun	True	False	True	True	True	True	True	False	True	True	False	False
Non-Egun	True	True	True	True	True	True	True	False	False	True	False	True
Non-Egun	True	True	True	True	True	True	False	False	False	True	False	True
Non-Egun	True	False	True	True	True	Don't know	False	Don't know	Don't know	True	False	False
Non-Egun	True	False	True	True	True	True	False	False	True	True	False	True
Non-Egun	True	False	False	True	True	True	True	True	True	True	False	False
Non-Egun	True	False	False	True	True	True	Don't know	True	True	True	False	True
Non-Egun	False	False	True	True	True	True	True	False	False	True	False	True
Non-Egun	True	False	True	True	True	Don't know	Don't know	Don't know	True	True	False	True
Non-Egun	True	False	True	True	True	True	True	True	True	True	False	False
Non-Egun	True	False	True	True	True	True	True	True	True	True	False	False
Non-Egun	True	False	True	True	True	False	True	False	False	True	False	False
Non-Egun	True	False	True	True	True	True	True	True	True	True	False	False
Non-Egun	True	Don't know	True	True	True	True	True	True	Don't know	True	False	True
Non-Egun	True	False	True	True	True	False	True	False	True	True	Don't know	False
Non-Egun	True	False	True	True	True	False	Don't know	Don't know	True	False	True	Don't know
Non-Egun	True	False	True	True	True	True	True	True	False	True	False	True
Non-Egun	True	False	False	True	False	False	False	False	True	False	Don't know	False
Non-Egun	True	False	False	True	True	True	Don't know	False	True	True	False	True
Non-Egun	False	False	True	True	True	True	False	False	Don't know	Don't know	False	Don't know
Non-Egun	True	False	True	True	Dont know	False	False	False	Don't know	Don't know	False	False
Non-Egun	True	False	False	True	True	True	False	False	False	True	False	False
Non-Egun	False	False	True	True	False	True	False	False	True	False	False	False
Non-Egun	False	False	True	True	Dont know	True	False	False	Don't know	False	Don't know	False
Non-Egun	True	True	True	True	True	True	False	False	False	True	False	False
Non-Egun	False	False	True	True	True	True	False	False	Don't know	True	False	Don't know
Non-Egun	False	False	True	True	True	True	True	True	True	True	False	True
Non-Egun	False	False	True	True	True	True	True	True	True	True	False	True
Non-Egun	True	True	True	True	True	True	False	True	Don't know	True	False	Don't know
Non-Egun	False	False	True	True	True	True	False	False	False	True	False	True
Non-Egun	True	True	True	True	True	True	False	Don't know	Don't know	True	False	True
Non-Egun	False	False	True	True	True	True	False	False	Don't know	True	False	Don't know
Non-Egun	False	False	True	True	True	True	Don't know	Don't know	Don't know	True	Don't know	Don't know
Non-Egun	True	True	True	True	True	True	False	False	True	True	False	True
Non-Egun	True	True	True	True	True	True	Don't know	False	Don't know	True	False	True
Non-Egun	False	False	True	True	True	True	False	False	Don't know	True	False	Don't know
Non-Egun	False	False	True	True	True	True	True	True	True	True	False	True
Non-Egun	False	False	True	True	True	True	True	True	True	True	False	True
Non-Egun	True	True	True	True	True	True	False	False	Don't know	True	False	Don't know
Non-Egun	False	False	True	True	True	True	False	False	False	True	False	True
Non-Egun	True	True	True	True	True	True	False	True	True	True	False	True
Non-Egun	True	True	True	True	True	True	True	Don't know	True	False	True	True
Non-Egun	True	True	True	True	True	True	False	Don't know	False	True	False	False
Non-Egun	True	True	True	True	True	True	False	True	False	True	False	False
Non-Egun	False	False	False	True	True	True	False	False	Don't know	True	False	True
Non-Egun	True	False	False	True	True	True	False	False	False	True	False	True
Non-Egun	True	False	True	False	True	True	True	True	True	True	False	False
Non-Egun	False	False	False	True	True	True	False	False	Don't know	True	False	True
Non-Egun	True	True	False	True	True	True	False	False	Don't know	True	False	True
Non-Egun	False	False	False	True	True	True	False	False	False	True	False	True
Non-Egun	False	False	False	Don't know	True	True	False	False	Don't know	True	True	True
Non-Egun	False	False	False	True	True	True	False	False	True	True	False	True
Non-Egun	False	False	False	True	True	True	False	False	False	True	False	True
Non-Egun	False	False	True	True	True	True	True	True	False	True	False	True
Non-Egun	True	True	False	True	True	True	False	False	True	True	False	True
Non-Egun	False	False	False	True	True	True	False	False	False	True	False	True
Non-Egun	False	False	False	True	True	False	False	False	Don't know	True	True	True
Non-Egun	True	True	True	True	True	False	True	True	True	True	False	True
Non-Egun	False	False	False	True	True	True	False	False	False	True	False	True
Non-Egun	False	True	False	True	True	True	False	False	False	True	False	True
Non-Egun	True	True	True	True	True	True	False	False	Don't know	True	True	True
Non-Egun	True	False	True	True	True	Don't know	False	False	Don't know	True	False	False
Non-Egun	False	False	True	True	True	True	False	False	True	True	False	True
Non-Egun	False	False	False	True	True	True	False	False	True	True	False	True
Non-Egun	True	False	False	True	True	True	False	False	False	True	False	True
Non-Egun	True	False	Don't know	True	True	True	True	False	False	True	False	True
Non-Egun	True	False	True	True	True	True	True	False	True	True	True	True
Non-Egun	Don't know	False	True	True	True	True	True	False	True	True	True	True
Non-Egun	Don't know	True	False	False	True	True	False	Don't know	Don't know	True	Don't know	Don't know
Non-Egun	Don't know	True	True	True	True	False	True	True	False	True	True	False
Non-Egun	Don't know	True	True	True	True	True	False	False	True	True	True	False
Non-Egun	True	True	True	True	True	True	False	False	True	True	False	False
Non-Egun	True	False	True	True	True	True	True	True	False	True	True	False
Non-Egun	True	False	True	True	True	True	False	False	True	True	True	True
Non-Egun	True	False	True	True	True	Don't know	Don't know	Don't know	Don't know	True	Don't know	Don't know
Non-Egun	True	False	True	True	True	False	False	Don't know	Don't know	True	Don't know	Don't know
Non-Egun	True	True	True	True	True	True	False	True	False	True	Don't know	Don't know
Non-Egun	True	False	True	True	True	True	True	False	False	True	False	False
Non-Egun	True	True	False	False	True	True	True	True	True	True	True	False
Non-Egun	False	False	False	True	True	True	True	False	False	True	False	Don't know
Non-Egun	Don't know	True	False	True	True	True	True	True	True	False	False	True
Non-Egun	Don't know	True	False	True	True	True	True	True	False	True	True	True
Non-Egun	Don't know	True	False	True	True	True	True	True	False	True	True	True
Non-Egun	Don't know	True	False	True	True	True	True	True	False	True	True	False
Non-Egun	False	False	True	True	True	False	True	True	Don't know	True	False	True
Non-Egun	True	False	True	True	True	True	False	False	True	True	True	True
Non-Egun	True	False	False	True	True	False	False	False	True	True	False	False
Non-Egun	True	False	True	True	True	False	True	False	True	True	False	True
Non-Egun	True	False	False	True	True	True	False	False	Don't know	True	False	True
Non-Egun	True	False	True	True	True	True	True	False	True	True	False	True
Non-Egun	True	False	True	True	True	False	False	False	True	True	False	False
Non-Egun	False	False	False	True	True	True	True	Don't know	True	True	False	False
Non-Egun	True	False	True	True	True	True	True	True	True	True	True	True
Non-Egun	True	False	True	True	True	True	True	True	True	True	False	False
Non-Egun	True	False	True	True	True	True	True	True	True	True	False	False
Non-Egun	True	False	True	True	True	True	True	True	True	True	False	False
Non-Egun	True	False	True	True	True	True	False	False	True	True	False	False
Non-Egun	True	False	False	True	True	True	True	False	True	True	False	False
Non-Egun	True	False	True	True	True	True	True	Don't know	True	True	False	False
Non-Egun	True	False	True	True	True	True	True	True	True	True	False	True
Non-Egun	True	False	True	True	True	True	True	True	Don't know	True	False	False
Non-Egun	True	False	True	True	False	False	False	False	Don't know	Don't know	Don't know	False
Non-Egun	True	False	True	True	True	True	True	False	True	True	False	True
Non-Egun	True	False	True	True	True	False	True	False	True	True	False	False
Non-Egun	True	False	False	True	True	True	False	False	Don't know	True	False	True
Non-Egun	True	False	True	True	True	True	False	False	False	True	False	True
Non-Egun	False	False	False	True	True	True	True	False	False	True	False	Don't know
Non-Egun	True	False	True	True	True	True	True	True	True	True	False	False
Non-Egun	True	False	True	True	True	True	True	True	True	True	False	True
Non-Egun	False	False	True	True	True	True	False	True	False	True	False	True
Non-Egun	True	False	False	True	True	False	False	True	False	True	False	True
Non-Egun	True	False	True	True	True	True	False	False	True	True	True	False
Non-Egun	True	True	True	True	True	True	False	True	True	False	False	False
Non-Egun	True	False	True	True	False	True	True	True	False	False	False	True
Non-Egun	False	False	False	True	True	Don't know	True	True	True	True	False	True
Non-Egun	True	True	True	True	True	True	True	False	True	True	False	True
Non-Egun	True	False	False	True	True	False	True	False	True	True	False	False
Non-Egun	True	False	True	True	False	True	True	False	True	True	False	True
Non-Egun	True	False	True	True	True	True	False	True	True	True	True	False

## Sheet: Education
Education Level	9	10	11	12	13	14	15	16	17	18	19	20
HE	True	False	False	True	True	True	False	False	False	True	False	False
HE	False	False	False	True	True	False	False	False	False	True	False	True
HE	True	True	True	True	True	True	False	False	False	True	False	True
HE	True	True	True	True	True	True	False	False	True	True	False	False
HE	True	True	False	True	True	False	False	False	False	True	False	True
HE	False	False	False	True	True	True	False	False	False	True	False	True
HE	True	False	True	True	True	True	False	False	False	True	False	True
HE	False	False	True	True	True	True	True	False	False	False	True	False
HE	False	False	True	True	True	True	True	False	Don't know	True	False	True
HE	True	False	True	True	True	True	True	False	Don't know	True	False	Don't know
HE	True	False	Don't know	True	True	True	True	False	False	True	False	True
HE	True	True	True	True	True	True	False	False	False	True	False	True
HE	True	False	True	True	True	False	False	False	False	True	False	False
HE	True	False	False	True	Dont know	True	Don't know	False	False	True	False	True
HE	False	Don't know	True	True	True	True	False	False	Don't know	True	False	Don't know
HE	False	True	False	True	True	True	False	False	True	True	False	True
HE	False	False	False	Don't know	True	True	False	False	Don't know	True	True	True
HE	True	False	False	True	True	False	False	False	True	True	False	True
HE	False	False	True	True	True	True	True	True	Don't know	True	False	True
HE	False	False	False	True	True	True	False	False	True	True	False	True
HE	True	False	True	True	True	False	True	False	False	True	False	False
HE	False	False	False	True	True	True	False	False	False	True	False	True
HE	False	False	True	True	True	True	True	True	True	True	False	True
HE	Don't know	False	False	True	True	True	Don't know	False	False	True	False	True
HE	True	False	True	True	False	False	False	False	Don't know	Don't know	Don't know	False
HE	True	False	False	True	True	True	True	False	True	True	False	True
HE	True	False	True	True	True	True	False	False	False	True	False	Don't know
HE	True	False	True	True	True	True	True	False	False	True	False	False
None	False	False	True	True	True	True	False	True	True	False	False	True
None	True	True	True	True	True	True	True	False	True	Don't know	Don't know	True
None	False	False	True	True	True	False	True	True	Don't know	True	False	True
None	True	False	True	True	True	True	False	False	Don't know	False	False	False
None	True	False	True	True	True	True	True	False	True	True	True	False
None	True	True	True	True	True	True	True	True	True	False	False	True
None	True	False	True	True	True	True	False	True	Don't know	True	False	Don't know
None	True	True	True	True	True	False	Don't know	True	True	Don't know	Don't know	True
None	Don't know	False	True	True	True	True	False	False	Don't know	True	False	Don't know
None	True	True	True	True	True	Don't know	Don't know	True	True	Don't know	Don't know	True
None	True	False	True	True	True	False	True	False	True	True	False	Don't know
None	True	False	True	True	True	False	True	False	True	True	False	Don't know
None	False	False	False	True	True	True	False	False	Don't know	True	False	True
None	False	False	True	True	False	True	True	True	False	True	False	False
None	True	False	False	True	True	False	False	False	True	True	False	False
None	True	False	True	True	True	False	True	False	True	True	False	True
None	False	False	True	True	True	True	True	False	False	True	False	True
None	False	True	True	True	True	True	False	False	Don't know	True	False	Don't know
None	False	False	True	True	True	True	True	True	Don't know	True	False	Don't know
None	True	False	True	True	True	True	False	False	Don't know	True	False	Don't know
None	False	False	True	True	True	True	True	True	False	True	False	False
None	False	False	True	True	True	True	True	False	True	True	False	False
None	True	False	True	True	True	True	False	True	True	True	False	Don't know
None	False	False	True	True	True	True	True	False	False	True	False	True
None	False	False	True	True	True	True	True	True	Don't know	True	False	False
None	False	False	True	True	True	True	False	True	True	True	False	True
None	False	False	True	True	True	True	True	True	False	True	False	True
None	False	False	True	True	True	True	True	Don't know	Don't know	True	False	True
None	False	False	Don't know	True	True	True	Don't know	True	False	True	False	False
None	False	False	True	True	True	True	True	False	True	True	False	False
None	False	False	True	True	True	True	True	Don't know	True	True	False	Don't know
None	False	False	True	True	True	True	True	False	Don't know	True	False	True
None	True	False	True	True	True	True	True	True	False	True	False	Don't know
None	Don't know	False	True	True	True	True	False	False	Don't know	True	False	Don't know
None	False	False	True	True	True	True	False	False	Don't know	True	False	Don't know
None	True	False	True	True	True	True	False	False	Don't know	True	False	Don't know
None	True	False	True	True	True	True	False	False	Don't know	True	False	Don't know
None	Don't know	False	True	True	True	True	False	Don't know	Don't know	True	False	Don't know
None	False	False	True	True	True	True	True	True	True	True	False	Don't know
None	False	False	True	True	True	True	True	False	False	True	False	False
None	False	False	True	True	True	True	True	False	Don't know	True	False	True
None	False	False	True	True	True	True	False	True	Don't know	True	False	Don't know
None	False	False	True	True	True	True	False	False	Don't know	True	False	Don't know
None	True	True	Don't know	True	True	True	Don't know	True	Don't know	Don't know	True	False
None	True	False	True	True	True	True	False	False	True	True	False	True
None	True	True	False	True	True	False	False	True	True	Don't know	Don't know	True
None	True	False	True	True	True	True	False	False	True	True	False	True
None	False	False	True	True	True	True	Don't know	Don't know	Don't know	True	False	True
None	True	True	True	True	True	True	False	False	False	True	False	Don't know
None	True	False	True	True	True	True	True	False	True	True	False	True
None	True	False	True	True	True	True	True	True	True	True	False	False
None	True	False	True	True	True	False	True	False	True	True	Don't know	False
None	True	False	True	True	True	False	True	False	True	True	True	False
None	True	True	Don't know	False	True	Don't know	Don't know	Don't know	True	Don't know	Don't know	False
None	False	False	True	True	True	True	True	True	True	Don't know	False	True
None	True	False	True	True	True	True	True	False	Don't know	True	False	Don't know
None	True	False	True	True	True	False	False	False	True	True	False	False
None	False	False	True	True	False	True	True	True	True	False	True	True
None	False	False	True	True	True	False	Don't know	False	Don't know	True	False	False
None	False	False	Don't know	True	True	True	False	False	True	True	False	False
None	True	True	True	True	True	False	True	True	True	True	False	True
None	True	False	True	True	True	True	True	False	True	True	False	False
None	True	True	True	True	True	True	False	False	False	Don't know	False	True
None	True	True	True	True	True	Don't know	Don't know	True	True	Don't know	Don't know	True
None	True	True	True	True	True	True	True	True	True	True	True	False
None	True	True	True	True	True	True	False	Don't know	Don't know	True	False	Don't know
None	False	False	True	True	True	True	False	False	False	True	False	True
None	True	False	True	True	True	True	True	True	True	True	True	True
None	True	False	True	True	True	True	True	True	True	True	False	False
None	True	False	True	True	True	True	True	True	True	True	False	False
None	True	False	False	True	True	True	True	False	True	True	False	False
None	True	False	True	True	True	True	True	True	True	True	False	True
None	True	False	True	True	True	True	True	True	Don't know	True	False	False
None	False	False	True	True	True	True	True	True	True	Don't know	False	True
None	False	False	False	True	True	True	True	True	True	False	False	False
None	True	False	False	True	True	True	Don't know	Don't know	False	True	False	True
None	True	False	False	True	True	True	False	False	False	True	True	True
None	True	True	True	True	True	False	True	True	True	True	False	True
None	True	False	False	True	True	Don't know	False	Don't know	Don't know	True	False	True
None	True	False	True	True	True	False	Don't know	Don't know	False	True	False	True
None	True	False	False	True	True	True	False	Don't know	Don't know	True	False	True
None	True	False	True	True	True	True	False	False	Don't know	True	False	True
None	True	True	True	True	True	True	True	True	True	True	True	True
None	True	False	True	True	True	True	True	False	True	True	False	True
None	True	True	True	True	True	True	Don't know	True	True	Don't know	Don't know	True
None	Don't know	False	True	True	True	True	False	Don't know	Don't know	True	False	Don't know
None	True	True	True	True	True	Don't know	Don't know	True	True	Don't know	Don't know	True
None	False	False	True	True	True	True	True	True	True	Don't know	False	True
None	True	True	True	True	True	True	True	True	True	False	False	True
None	False	False	True	True	True	True	False	True	True	True	False	True
None	False	False	True	True	True	False	True	True	False	True	False	True
None	False	False	False	True	True	True	True	True	True	True	False	True
None	True	False	True	True	True	True	False	True	True	True	True	False
None	True	True	True	True	True	True	False	False	Don't know	True	True	True
None	False	False	False	True	True	True	True	True	Don't know	False	False	False
None	True	False	False	True	True	True	False	False	Don't know	True	False	True
None	False	False	True	True	True	True	False	False	True	True	False	True
None	False	False	False	True	True	True	True	False	False	True	False	Don't know
None	True	False	True	True	True	True	True	True	True	True	False	False
None	True	True	False	True	True	False	True	True	True	True	False	True
None	True	False	False	True	True	True	False	False	False	True	False	True
P/S	False	False	True	True	True	True	True	True	True	True	False	True
P/S	True	True	True	True	True	True	True	True	True	True	False	True
P/S	True	False	False	True	True	False	False	False	True	True	False	False
P/S	True	True	False	False	True	Don't know	Don't know	True	True	Don't know	Don't know	True
P/S	True	True	Don't know	True	True	True	Don't know	True	True	Don't know	Don't know	True
P/S	False	False	True	True	True	True	False	True	False	True	False	True
P/S	Don't know	False	True	True	True	True	False	Don't know	Don't know	True	False	False
P/S	True	False	True	False	True	True	True	True	True	True	False	False
P/S	True	True	True	True	True	Don't know	Don't know	True	Don't know	Don't know	Don't know	True
P/S	True	True	True	True	True	True	False	False	False	True	False	False
P/S	False	False	True	True	True	True	True	Don't know	False	True	False	True
P/S	False	False	False	True	True	True	False	False	False	True	False	True
P/S	False	False	True	True	True	True	False	False	False	True	False	True
P/S	True	True	True	True	True	True	False	True	Don't know	True	False	Don't know
P/S	False	False	True	True	True	True	False	False	False	True	False	True
P/S	True	True	True	True	True	True	False	False	False	True	False	True
P/S	True	False	True	True	True	True	True	True	True	True	False	True
P/S	False	False	True	True	True	True	Don't know	True	True	True	False	False
P/S	True	False	True	True	True	True	False	Don't know	Don't know	True	False	Don't know
P/S	False	False	True	True	False	True	False	False	True	False	False	False
P/S	True	True	True	True	True	True	Don't know	True	False	True	False	Don't know
P/S	True	True	True	True	True	True	False	True	True	True	False	True
P/S	True	True	False	True	True	True	False	False	Don't know	True	False	True
P/S	False	False	True	False	True	True	False	True	Don't know	Don't know	Don't know	Don't know
P/S	False	False	False	True	True	True	False	False	False	True	False	True
P/S	True	True	True	True	True	Don't know	Don't know	Don't know	Don't know	Don't know	Don't know	Don't know
P/S	True	False	True	True	True	True	False	False	True	True	False	False
P/S	True	True	True	True	True	True	True	True	True	True	False	True
P/S	True	True	True	True	True	True	True	True	True	True	False	True
P/S	False	False	True	True	Dont know	Don't know	True	Don't know	Don't know	True	False	Don't know
P/S	True	True	True	True	True	True	False	True	True	True	False	True
P/S	True	False	False	True	True	True	False	False	Don't know	True	False	True
P/S	True	True	True	True	True	True	False	True	True	True	False	Don't know
P/S	Don't know	True	False	False	True	True	False	Don't know	Don't know	True	Don't know	Don't know
P/S	False	False	True	True	True	True	Don't know	Don't know	Don't know	True	Don't know	Don't know
P/S	Don't know	True	True	True	True	True	False	False	True	True	True	False
P/S	True	True	True	True	True	True	False	False	True	True	False	True
P/S	True	True	True	True	True	True	Don't know	False	Don't know	True	False	True
P/S	False	False	True	True	True	True	False	False	False	True	False	Don't know
P/S	False	False	True	True	True	Don't know	Don't know	Don't know	Don't know	Don't know	False	Don't know
P/S	True	False	True	True	True	True	False	False	False	True	True	True
P/S	False	False	True	True	True	True	False	True	True	True	False	False
P/S	True	False	True	True	True	False	Don't know	Don't know	True	False	True	Don't know
P/S	False	False	True	True	True	True	True	True	False	True	False	True
P/S	True	False	True	True	True	True	True	True	False	True	False	True
P/S	False	False	True	True	True	True	False	True	True	True	False	True
P/S	False	False	True	False	True	True	Don't know	True	True	Don't know	False	True
P/S	True	True	True	True	True	Don't know	Don't know	True	True	Don't know	Don't know	True
P/S	False	False	True	True	True	True	True	True	True	False	False	True
P/S	False	False	True	True	True	True	True	True	True	False	False	True
P/S	False	False	True	True	True	True	True	True	True	True	False	True
P/S	False	False	True	True	True	True	False	False	False	True	False	True
P/S	True	Don't know	Don't know	True	True	Don't know	False	Don't know	False	True	False	True
P/S	True	True	True	True	True	False	Don't know	True	True	Don't know	Don't know	True
P/S	True	False	False	True	True	True	Don't know	False	Don't know	True	Don't know	Don't know
P/S	True	True	True	True	True	Don't know	Don't know	True	True	Don't know	Don't know	True
P/S	False	True	True	True	True	True	Don't know	True	Don't know	False	True	True
P/S	True	Don't know	Don't know	True	True	Don't know	False	Don't know	False	True	False	True
P/S	True	False	True	True	True	True	True	True	True	True	False	False
P/S	True	False	True	True	True	True	True	Don't know	True	True	False	False
P/S	True	True	True	True	True	Don't know	Don't know	True	True	False	Don't know	True
P/S	True	False	False	True	True	False	True	False	True	True	False	False
P/S	False	False	True	True	True	Don't know	Don't know	Don't know	Don't know	Don't know	Don't know	Don't know
P/S	True	True	False	True	True	False	Don't know	True	True	Don't know	Don't know	True
P/S	True	True	True	True	True	False	True	True	True	True	False	True
P/S	True	True	True	True	True	True	False	True	Don't know	True	False	False
P/S	True	True	True	True	True	True	False	True	True	True	False	True
P/S	True	False	False	True	True	True	Don't know	False	True	True	False	True
P/S	False	False	False	True	True	True	False	False	True	True	False	True
P/S	True	False	False	True	True	Don't know	False	False	False	True	False	True
P/S	False	False	True	False	True	True	Don't know	Don't know	Don't know	True	True	True
P/S	True	False	False	True	True	Don't know	False	False	False	True	False	True
P/S	True	False	True	True	True	True	False	Don't know	Don't know	True	False	True
P/S	True	False	True	True	True	True	False	False	True	True	False	True
P/S	True	False	False	True	True	True	False	False	False	True	False	True
P/S	True	False	True	False	True	True	False	True	Don't know	True	Don't know	False
P/S	True	False	True	True	True	True	False	False	True	True	True	True
P/S	False	False	True	True	True	False	True	True	True	True	False	False
P/S	False	False	False	True	True	True	True	True	False	Don't know	Don't know	True
P/S	True	True	True	True	True	False	Don't know	True	True	Don't know	Don't know	True
P/S	False	False	False	True	True	True	False	True	False	Don't know	Don't know	True
P/S	True	True	True	True	True	True	True	True	True	Don't know	Don't know	True
P/S	False	False	True	True	True	False	False	False	False	True	True	False
P/S	False	True	False	True	True	True	False	False	False	True	False	True
P/S	True	False	True	True	True	Don't know	False	False	Don't know	True	False	False
P/S	True	True	False	False	True	True	True	True	True	True	True	False
P/S	True	True	False	True	True	True	Don't know	False	False	True	False	True
P/S	True	True	True	True	True	Don't know	Don't know	True	True	Don't know	Don't know	True
P/S	True	False	True	True	True	False	False	False	True	True	False	True
P/S	True	False	True	True	True	True	True	True	True	True	False	True
P/S	True	True	True	True	True	True	False	True	False	True	False	False
P/S	True	True	True	True	True	True	False	False	False	True	False	False
P/S	False	False	True	True	True	True	False	False	Don't know	True	False	Don't know
P/S	False	False	True	True	True	True	False	False	False	True	False	True
P/S	False	False	False	True	True	True	False	False	Don't know	True	False	True
P/S	True	True	True	True	True	True	Don't know	True	True	False	Don't know	True
P/S	True	False	False	True	True	True	False	False	False	True	False	True
P/S	False	False	True	True	True	False	False	False	True	True	False	False
P/S	True	False	True	True	True	True	True	False	Don't know	True	False	Don't know
P/S	False	False	True	True	True	True	Don't know	False	Don't know	True	False	Don't know
P/S	False	False	True	True	True	True	False	False	Don't know	True	False	Don't know
P/S	True	True	True	True	True	False	False	True	True	Don't know	Don't know	True
P/S	True	True	False	True	True	False	Don't know	True	True	Don't know	Don't know	True
P/S	False	False	True	True	True	True	False	False	Don't know	Don't know	False	Don't know
P/S	True	False	True	True	Dont know	False	False	False	Don't know	Don't know	False	False
P/S	False	False	True	True	True	True	True	True	True	True	False	True
P/S	False	False	True	True	True	True	False	False	True	True	False	Don't know
P/S	True	False	True	True	True	True	True	False	True	True	False	False
P/S	True	False	True	True	True	False	False	False	False	True	True	True
P/S	False	False	False	True	True	False	False	False	True	True	False	True
P/S	True	False	False	True	True	False	False	False	True	True	False	False
P/S	Don't know	True	True	True	True	True	False	False	Don't know	True	False	Don't know
P/S	True	False	True	True	True	True	False	False	Don't know	True	False	True
P/S	True	False	True	True	False	True	False	False	False	True	False	True
P/S	True	False	False	True	True	False	False	True	False	True	False	True
P/S	True	False	False	True	True	True	True	True	True	True	False	False
P/S	False	False	True	True	True	True	True	True	True	True	False	True
P/S	False	False	True	True	True	True	False	True	True	True	False	True
P/S	True	True	True	True	True	True	True	False	False	True	False	True
P/S	True	False	True	True	True	True	False	False	True	True	True	True
P/S	False	False	True	True	True	True	False	False	False	True	False	True
P/S	False	False	True	True	True	True	Don't know	False	True	False	False	Don't know
P/S	False	False	True	True	True	True	False	False	False	True	False	False
P/S	True	False	True	True	True	True	False	False	True	True	True	False
P/S	True	False	False	True	True	True	False	False	False	True	False	False
P/S	False	False	True	True	True	True	False	True	True	True	False	False
P/S	True	False	True	True	True	True	False	False	False	True	False	False
P/S	True	True	True	True	True	True	False	True	True	False	False	False
P/S	False	False	True	True	False	True	Don't know	False	Don't know	True	False	Don't know
P/S	True	False	True	True	False	True	True	True	False	False	False	True
P/S	False	False	True	True	True	True	False	False	Don't know	True	False	True
P/S	False	False	False	True	True	Don't know	True	True	True	True	False	True
P/S	False	False	True	True	True	True	False	False	False	True	False	True
P/S	False	False	True	True	True	True	True	False	False	True	False	True
P/S	False	False	True	True	Dont know	True	False	False	Don't know	False	Don't know	False
P/S	False	False	False	True	True	False	True	False	False	True	False	True
P/S	True	True	True	True	True	True	True	False	True	True	False	True
P/S	True	False	True	True	True	Don't know	False	Don't know	Don't know	True	False	False
P/S	False	False	False	True	True	True	True	False	True	True	False	True
P/S	Don't know	Don't know	True	True	True	True	False	Don't know	Don't know	True	False	Don't know
P/S	False	False	True	True	True	True	False	False	True	True	True	True
P/S	True	True	True	True	True	True	Don't know	Don't know	Don't know	True	True	Don't know
P/S	False	False	True	True	True	True	True	False	False	True	False	True
P/S	True	True	True	True	True	True	False	Don't know	Don't know	True	False	True
P/S	False	False	True	True	True	True	False	False	Don't know	True	False	Don't know
P/S	Don't know	False	True	True	True	True	Don't know	Don't know	Don't know	True	False	False
P/S	False	False	False	True	True	Don't know	False	True	Don't know	True	Don't know	True
P/S	True	True	True	True	True	True	Don't know	Don't know	Don't know	True	False	Don't know
P/S	True	False	False	True	True	True	True	True	True	True	False	False
P/S	True	False	True	True	True	True	True	False	True	True	True	True
P/S	True	False	False	True	True	True	Don't know	True	True	True	False	True
P/S	False	False	True	True	True	True	True	False	False	True	False	True
P/S	True	False	True	True	True	Don't know	Don't know	Don't know	True	True	False	True
P/S	True	False	True	True	True	True	True	True	True	True	False	False
P/S	Don't know	False	True	True	True	True	True	False	True	True	True	True
P/S	True	False	True	True	True	True	True	True	True	True	False	False
P/S	False	False	True	True	True	True	False	True	True	False	False	True
P/S	False	False	False	True	True	True	False	False	False	True	False	True
P/S	False	False	True	True	True	True	False	True	True	False	False	True
P/S	Don't know	True	True	True	True	False	True	True	False	True	True	False
P/S	True	False	True	True	True	True	False	False	True	True	False	True
P/S	False	False	True	True	True	True	False	False	Don't know	True	False	Don't know
P/S	True	True	True	True	True	True	False	Don't know	Don't know	True	False	Don't know
P/S	False	False	True	True	True	True	True	False	False	True	False	False
P/S	False	False	False	True	True	True	False	False	False	True	False	True
P/S	False	False	True	True	True	True	False	True	True	True	False	True
P/S	False	False	True	True	True	True	False	False	True	True	False	True
P/S	True	False	True	True	True	True	True	True	True	True	False	True
P/S	True	Don't know	True	True	True	True	True	True	Don't know	True	False	True
P/S	True	True	Don't know	True	True	Don't know	True	True	True	Don't know	Don't know	True
P/S	True	False	False	True	False	False	False	False	True	False	Don't know	False
P/S	False	False	True	True	True	True	False	False	False	True	False	True
P/S	False	False	False	True	True	True	False	False	False	True	False	True
P/S	False	False	True	True	True	True	False	False	Don't know	True	False	True
P/S	True	True	False	True	True	True	False	False	True	True	False	True
P/S	False	False	False	True	True	True	True	False	True	Don't know	False	True
P/S	False	False	False	True	True	True	True	Don't know	True	True	False	False
P/S	False	False	True	True	True	True	False	False	Don't know	True	False	True
P/S	False	False	True	True	True	True	False	True	Don't know	Don't know	Don't know	False
P/S	False	False	False	True	True	True	True	False	True	Don't know	False	True
P/S	False	True	True	True	True	False	False	False	True	True	False	True
P/S	Don't know	False	True	True	True	True	False	False	Don't know	True	False	Don't know
P/S	False	False	True	True	True	True	False	False	Don't know	True	False	Don't know
P/S	True	True	True	True	True	True	False	False	Don't know	True	False	Don't know
P/S	True	False	True	True	True	True	False	False	True	True	False	False
P/S	True	False	True	True	True	False	True	True	True	True	False	False
P/S	False	False	False	True	True	False	False	False	Don't know	True	True	True
P/S	True	False	True	True	True	True	True	True	False	True	True	False
P/S	True	False	False	True	True	False	False	False	True	True	False	False
P/S	True	False	True	True	True	False	False	False	True	True	False	False
P/S	True	False	True	True	True	True	False	False	False	True	False	False
P/S	True	True	True	True	True	False	True	True	Don't know	True	False	True
P/S	False	False	False	True	True	False	True	False	False	True	False	False
P/S	False	True	False	True	True	True	False	False	True	True	False	True
P/S	False	False	True	True	True	True	False	False	False	True	True	False
P/S	True	False	False	True	True	Don't know	False	False	False	True	False	True
P/S	Don't know	False	True	True	True	True	False	False	Don't know	True	False	False
P/S	False	False	True	True	True	False	False	False	True	True	False	Don't know
P/S	False	False	False	True	True	True	False	False	False	True	False	True
P/S	True	False	True	True	True	False	True	False	True	True	False	False
P/S	False	False	True	True	True	True	True	False	False	True	False	False
P/S	False	True	True	True	True	True	True	True	True	False	True	True
P/S	True	True	True	True	True	True	True	True	True	False	True	True
P/S	True	False	True	True	False	True	True	False	True	True	False	True
P/S	True	True	True	True	True	True	True	Don't know	True	False	True	True
P/S	True	False	True	True	True	Don't know	Don't know	Don't know	Don't know	True	Don't know	Don't know
P/S	True	False	True	True	True	False	False	Don't know	Don't know	True	Don't know	Don't know
P/S	True	True	True	True	True	True	False	Don't know	False	True	False	False
P/S	True	True	True	True	True	True	False	True	False	True	Don't know	Don't know
P/S	False	False	False	True	True	True	True	False	False	True	False	Don't know
P/S	Don't know	True	False	True	True	True	True	True	True	False	False	True
P/S	True	False	True	True	True	True	False	False	False	True	False	True
P/S	False	False	False	True	True	True	False	False	True	True	False	True
P/S	Don't know	True	False	True	True	True	True	True	False	True	True	True
P/S	True	False	True	True	True	True	False	False	False	True	False	True
P/S	Don't know	True	False	True	True	True	True	True	False	True	True	True
P/S	Don't know	True	False	True	True	True	True	True	False	True	True	False
P/S	False	False	True	True	True	True	False	False	False	False	False	False
P/S	True	False	False	True	True	Don't know	False	False	True	True	False	False
